# Supplementary material for: Comparative proteomic profiling of the serum differentiates pancreatic cancer from chronic pancreatitis
Source: Cancer Med. 2017 Jun 1;6(7):1738–51. doi: 10.1002/cam4.1107 (PMC5504330; doi:10.1002/cam4.1107)
Supplement: Supplementary file 2 — Table S1. Pancreatic cancer samples: All patients were M0, had no distant metastases. [file CAM4-6-1738-s002.xlsx]

## Sheet: Supplementary Table 1
Supplementary Table 1: Information of the patient used in the current study including clinical data.
Chronic pancreatitis samples
Serial Number	Age	Gender	Disease category	Remarks
1	62	Female	Autoimmune pancraetitis	Exlcuded from the improved model in OPLS-DA modeling
2	69	Female	Autoimmune pancraetitis	Excluded from further analysis after mass spectrometry becuase of poor triplicate performance and chromtographic non-alignment.
3	46	Male	Autoimmune pancraetitis	None
4	54	Male	Alcohol-induced pancreatitis	None
5	43	Female	Alcohol-induced pancreatitis	None
6	49	Female	Alcohol-induced pancreatitis	None
7	63	Female	Alcohol-induced pancreatitis	None
8	74	Female	Alcohol-induced pancreatitis	None
9	63	Male	Alcohol-induced pancreatitis	None
10	44	Male	Alcohol-induced pancreatitis	None
11	64	Male	Alcohol-induced pancreatitis	None
12	42	Male	Alcohol-induced pancreatitis	None
13	54	Female	Alcohol-induced pancreatitis	None
Pancreatic cancer samples: All patients were M0, had no distant metastases.
T stage	N stage	Gender	Age	Remarks
2	0	Male	60	None
2	0	Female	66	None
3	0	Female	74	None
2	1	Male	63	None
1	0	Female	54	None
3	0	Male	62	None
3	0	Female	56	None
1	0	Female	61	None
3	1	Male	57	None
3	0	Female	56	None
3	1	Female	65	None
3	1	Male	69	None
3	0	Male	57	None
3	1	Female	54	None
3	1	Female	74	None
3	1	Male	73	None
3	1	Male	63	None
3	1	Male	58	None
1	0	Male	74	None
3	0	Male	64	Exlcuded from the improved model in OPLS-DA modeling
3	1	Female	76	None
3	1	Male	79	None
