# Supplementary material for: Comparative proteomic profiling of the serum differentiates pancreatic cancer from chronic pancreatitis
Source: Cancer Med. 2017 Jun 1;6(7):1738–51. doi: 10.1002/cam4.1107 (PMC5504330; doi:10.1002/cam4.1107)
Supplement: Supplementary file 3 — Table S2. All the proteins quantified in the study with one or more unique peptides. Accession, peptide count (total peptides) and unique peptides, confidence score for identification, ANOVA p values for each protein, maximum fold change and the highest and lowest mean conditions are given in the table along with the full protein name in the description heading. [file CAM4-6-1738-s003.xlsx]

## Sheet: Supplementary Table S2
Supplementary Table 2: All the proteins qunatified in the study with 1 or more unique peptides. Accession, peptide count (total peptides) and unique peptides, confidence score fo identification, ANOVA p values for each protein, maximum fold change and the highest and lowest mean conditions are given in the table along with the full rpoteins name in the description heading.
Accession	Peptide count	Unique peptides	Confidence score	Mann Whitney U test (exact 2-tailed)	Max fold change	Highest mean condition	Lowest mean condition	Description
A0A087X286	1	1	5.9007	3.41494e-18	2.81005	Pancreas Cancer	Chronic Pancreatitis	Protein CKLF-CMTM1 OS=Homo sapiens GN=CKLF-CMTM1 PE=4 SV=1
P19823;A0A087WTE1;Q5T985	114	51	977.589	3.14329e-15	1.9146	Pancreas Cancer	Chronic Pancreatitis	Inter-alpha-trypsin inhibitor heavy chain H2 OS=Homo sapiens GN=ITIH2 PE=1 SV=2
P15313;C9JL73;C9JZ02	5	3	27.5142	2.00885e-14	2.64342	Pancreas Cancer	Chronic Pancreatitis	V-type proton ATPase subunit B, kidney isoform OS=Homo sapiens GN=ATP6V1B1 PE=1 SV=3
Q9UJY4	1	1	9.189	1.52142e-11	48.1663	Chronic Pancreatitis	Pancreas Cancer	ADP-ribosylation factor-binding protein GGA2 OS=Homo sapiens GN=GGA2 PE=1 SV=3
P00734;C9JV37;E9PIT3	65	40	686.79	1.03782e-12	1.67314	Pancreas Cancer	Chronic Pancreatitis	Prothrombin OS=Homo sapiens GN=F2 PE=1 SV=2
P02760;S4R471	45	20	411.573	4.84517e-15	1.73835	Pancreas Cancer	Chronic Pancreatitis	Protein AMBP OS=Homo sapiens GN=AMBP PE=1 SV=1
D6R9H0	1	1	5.6192	4.78801e-11	12.0771	Chronic Pancreatitis	Pancreas Cancer	Ubiquitin-conjugating enzyme E2 J2 OS=Homo sapiens GN=UBE2J2 PE=1 SV=1
P01024;E9PJV1;E9PR27;M0QYC8;O95568	547	352	4084.21	2.086e-12	1.7549	Pancreas Cancer	Chronic Pancreatitis	Complement C3 OS=Homo sapiens GN=C3 PE=1 SV=2
P19827;F8WAS2;H7C0N0;H7C5I0	86	60	806.254	2.74455e-12	1.73623	Pancreas Cancer	Chronic Pancreatitis	Inter-alpha-trypsin inhibitor heavy chain H1 OS=Homo sapiens GN=ITIH1 PE=1 SV=3
P04217	77	21	599.722	2.086e-12	1.89687	Pancreas Cancer	Chronic Pancreatitis	Alpha-1B-glycoprotein OS=Homo sapiens GN=A1BG PE=1 SV=4
P02790;Q9BS19;Q9NPA0	123	86	950.333	4.71275e-12	1.76643	Pancreas Cancer	Chronic Pancreatitis	Hemopexin OS=Homo sapiens GN=HPX PE=1 SV=2
Q6ZRR7;H3BUS4	20	3	152.149	2.39014e-11	2.1006	Pancreas Cancer	Chronic Pancreatitis	Leucine-rich repeat-containing protein 9 OS=Homo sapiens GN=LRRC9 PE=2 SV=2
P36955;I3L107;I3L1U4;I3L2R7;I3L3Z3;I3L425;I3L4F9;I3L4N7;I3L4Z0	34	24	283.518	1.58109e-12	1.68458	Pancreas Cancer	Chronic Pancreatitis	Pigment epithelium-derived factor OS=Homo sapiens GN=SERPINF1 PE=1 SV=4
P05155;H0YCA1;H9KV48	75	2	714.857	7.02077e-12	1.88648	Pancreas Cancer	Chronic Pancreatitis	Plasma protease C1 inhibitor OS=Homo sapiens GN=SERPING1 PE=1 SV=2
G3V5U0	1	1	10.5272	2.14803e-10	3.61172	Chronic Pancreatitis	Pancreas Cancer	MAM domain-containing glycosylphosphatidylinositol anchor protein 2 (Fragment) OS=Homo sapiens GN=MDGA2 PE=1 SV=1
P26927;H7C0F8	10	2	53.3446	6.94219e-13	7.60081	Chronic Pancreatitis	Pancreas Cancer	Hepatocyte growth factor-like protein OS=Homo sapiens GN=MST1 PE=1 SV=2
P43652	93	67	728.569	3.14491e-12	1.71006	Pancreas Cancer	Chronic Pancreatitis	Afamin OS=Homo sapiens GN=AFM PE=1 SV=1
P00450;D6RE86	212	6	1659.99	5.56332e-10	1.70424	Pancreas Cancer	Chronic Pancreatitis	Ceruloplasmin OS=Homo sapiens GN=CP PE=1 SV=1
P04004;F5GX75	57	39	493.684	2.54474e-09	1.59997	Pancreas Cancer	Chronic Pancreatitis	Vitronectin OS=Homo sapiens GN=VTN PE=1 SV=1
Q02045;D6RA88;D6RJ91	8	2	54.7419	2.11707e-08	2.75515	Pancreas Cancer	Chronic Pancreatitis	Myosin light chain 5 OS=Homo sapiens GN=MYL5 PE=2 SV=1
Q05DH4;D6RAG2;D6RBF5;D6RF38	3	1	16.8411	1.43494e-08	5.15876	Chronic Pancreatitis	Pancreas Cancer	Protein FAM160A1 OS=Homo sapiens GN=FAM160A1 PE=2 SV=2
Q06033;A0A087WW43;E7ET33	57	32	461.951	2.68228e-09	1.63036	Pancreas Cancer	Chronic Pancreatitis	Inter-alpha-trypsin inhibitor heavy chain H3 OS=Homo sapiens GN=ITIH3 PE=1 SV=2
P05156;D6R9Z8;E7ETH0;G3XAM2	50	8	446.296	1.87875e-10	1.56661	Pancreas Cancer	Chronic Pancreatitis	Complement factor I OS=Homo sapiens GN=CFI PE=1 SV=2
Q9C099	4	4	22.1896	9.24054e-11	2.66101	Pancreas Cancer	Chronic Pancreatitis	Leucine-rich repeat and coiled-coil domain-containing protein 1 OS=Homo sapiens GN=LRRCC1 PE=1 SV=2
P07358	53	4	504.005	9.65321e-09	1.72764	Pancreas Cancer	Chronic Pancreatitis	Complement component C8 beta chain OS=Homo sapiens GN=C8B PE=1 SV=3
P02749;J3KS17;J3QLI0;J3QRN2	59	49	419.029	2.54474e-09	1.63971	Pancreas Cancer	Chronic Pancreatitis	Beta-2-glycoprotein 1 OS=Homo sapiens GN=APOH PE=1 SV=3
Q9UFN7;J3QR55;Q9C075	1	1	5.1563	5.83029e-09	2.82473	Pancreas Cancer	Chronic Pancreatitis	Keratin, type I cytoskeletal 23 OS=Homo sapiens GN=DKFZp434G032 PE=1 SV=2
J3KQJ9;Q8N2E2	6	1	38.9079	4.31965e-08	1.60318	Pancreas Cancer	Chronic Pancreatitis	von Willebrand factor D and EGF domain-containing protein OS=Homo sapiens GN=VWDE PE=1 SV=1
Q8IVV2;H7BZ41;J3QKX9	9	4	55.9576	1.10969e-11	6.81127	Chronic Pancreatitis	Pancreas Cancer	Lipoxygenase homology domain-containing protein 1 OS=Homo sapiens GN=LOXHD1 PE=2 SV=3
P15169;B1AP58	24	16	221.571	1.7439e-08	1.48847	Pancreas Cancer	Chronic Pancreatitis	Carboxypeptidase N catalytic chain OS=Homo sapiens GN=CPN1 PE=1 SV=1
P02743	8	5	65.9369	4.75127e-09	1.67318	Pancreas Cancer	Chronic Pancreatitis	Serum amyloid P-component OS=Homo sapiens GN=APCS PE=1 SV=2
P28749;E9PNB6	4	1	31.192	1.15023e-06	2.4287	Chronic Pancreatitis	Pancreas Cancer	Retinoblastoma-like protein 1 OS=Homo sapiens GN=RBL1 PE=1 SV=3
Q86WQ0;F5H0B6;U3KQ53	2	1	11.7444	1.84263e-07	4.03519	Chronic Pancreatitis	Pancreas Cancer	Nuclear receptor 2C2-associated protein OS=Homo sapiens GN=NR2C2AP PE=1 SV=1
P40121	1	1	5.1779	5.42126e-07	6.73457	Chronic Pancreatitis	Pancreas Cancer	Macrophage-capping protein OS=Homo sapiens GN=CAPG PE=1 SV=2
Q58DX5;A0A087WW67	4	1	21.8309	9.43212e-08	4.41367	Chronic Pancreatitis	Pancreas Cancer	Inactive N-acetylated-alpha-linked acidic dipeptidase-like protein 2 OS=Homo sapiens GN=NAALADL2 PE=1 SV=3
P08185;G3V4V7	35	11	264.223	6.55802e-08	1.82909	Pancreas Cancer	Chronic Pancreatitis	Corticosteroid-binding globulin OS=Homo sapiens GN=SERPINA6 PE=1 SV=1
A0A087WV48	2	1	16.4877	7.26559e-07	9.96093	Chronic Pancreatitis	Pancreas Cancer	Uncharacterized protein OS=Homo sapiens PE=4 SV=1
Q9H0X9	2	1	11.0068	2.36961e-07	8.7519	Chronic Pancreatitis	Pancreas Cancer	Oxysterol-binding protein-related protein 5 OS=Homo sapiens GN=OSBPL5 PE=1 SV=1
E9PG39;E9PC15;Q53H12	2	2	17.2165	1.494e-09	1.90201	Pancreas Cancer	Chronic Pancreatitis	Acylglycerol kinase, mitochondrial OS=Homo sapiens GN=AGK PE=1 SV=1
P0C0L4	219	1	2204.19	2.36386e-06	1.77617	Chronic Pancreatitis	Pancreas Cancer	Complement C4-A OS=Homo sapiens GN=C4A PE=1 SV=2
Q14624;B7ZKJ8	103	16	1053.33	2.01105e-07	1.4933	Pancreas Cancer	Chronic Pancreatitis	Inter-alpha-trypsin inhibitor heavy chain H4 OS=Homo sapiens GN=ITIH4 PE=1 SV=4
P07357	42	31	349.029	9.94768e-07	1.50823	Pancreas Cancer	Chronic Pancreatitis	Complement component C8 alpha chain OS=Homo sapiens GN=C8A PE=1 SV=2
P01031	142	101	1276.22	5.59852e-07	1.4945	Pancreas Cancer	Chronic Pancreatitis	Complement C5 OS=Homo sapiens GN=C5 PE=1 SV=4
M0QXZ3	47	1	249.305	9.22841e-07	3.50505	Chronic Pancreatitis	Pancreas Cancer	Complement C3 (Fragment) OS=Homo sapiens GN=C3 PE=1 SV=1
Q4L235;D6RJA2	6	3	36.096	2.10078e-07	1.6564	Pancreas Cancer	Chronic Pancreatitis	Acyl-CoA synthetase family member 4 OS=Homo sapiens GN=AASDH PE=1 SV=3
M0QZI7	2	1	9.195	1.75601e-06	2.85039	Chronic Pancreatitis	Pancreas Cancer	Zinc finger protein 160 OS=Homo sapiens GN=ZNF160 PE=4 SV=1
Q86UV5;E9PJ87;E9PRY5	21	8	143.226	1.8094e-06	1.90255	Pancreas Cancer	Chronic Pancreatitis	Ubiquitin carboxyl-terminal hydrolase 48 OS=Homo sapiens GN=USP48 PE=1 SV=1
P02748	58	41	533.477	2.8829e-06	2.06295	Pancreas Cancer	Chronic Pancreatitis	Complement component C9 OS=Homo sapiens GN=C9 PE=1 SV=2
O75145;A0A0C4DGR7;J3KTA4	37	13	245.116	5.83631e-07	1.51627	Pancreas Cancer	Chronic Pancreatitis	Liprin-alpha-3 OS=Homo sapiens GN=PPFIA3 PE=1 SV=3
J3QR65;J3QRJ2;Q9NYA4	1	1	5.5238	1.42393e-06	4.06028	Chronic Pancreatitis	Pancreas Cancer	Myotubularin-related protein 4 OS=Homo sapiens GN=MTMR4 PE=1 SV=1
P22792	31	21	272.962	2.99549e-06	1.60821	Pancreas Cancer	Chronic Pancreatitis	Carboxypeptidase N subunit 2 OS=Homo sapiens GN=CPN2 PE=1 SV=3
Q2M389;A0A087X256;F8VQX3;F8VYH7;R4GMM5	12	6	87.8715	1.12282e-06	1.68899	Pancreas Cancer	Chronic Pancreatitis	WASH complex subunit 7 OS=Homo sapiens GN=KIAA1033 PE=1 SV=2
Q53HC9;A8MUM1;D3YTH5	2	1	18.8038	1.63236e-05	1.92231	Chronic Pancreatitis	Pancreas Cancer	Protein TSSC1 OS=Homo sapiens GN=TSSC1 PE=1 SV=2
P08603	115	35	1165.14	2.60979e-07	1.79188	Pancreas Cancer	Chronic Pancreatitis	Complement factor H OS=Homo sapiens GN=CFH PE=1 SV=4
P08697;A0A0G2JPA8;C9JMH6;C9JPV4	35	23	393.931	1.4274e-06	1.30736	Pancreas Cancer	Chronic Pancreatitis	Alpha-2-antiplasmin OS=Homo sapiens GN=SERPINF2 PE=1 SV=3
D6RD17;C9JA05;D6RHJ6;P01591	4	4	26.6016	0.000108389	10.7512	Chronic Pancreatitis	Pancreas Cancer	Protein JCHAIN (Fragment) OS=Homo sapiens GN=JCHAIN PE=1 SV=5
C9JVC1	1	1	10.786	1.74071e-11	2.43936	Pancreas Cancer	Chronic Pancreatitis	BTB/POZ domain-containing protein 9 (Fragment) OS=Homo sapiens GN=BTBD9 PE=4 SV=1
P02750	39	34	341.734	8.80489e-06	1.58932	Pancreas Cancer	Chronic Pancreatitis	Leucine-rich alpha-2-glycoprotein OS=Homo sapiens GN=LRG1 PE=1 SV=2
P01042	69	56	634.038	2.77432e-06	1.4225	Pancreas Cancer	Chronic Pancreatitis	Kininogen-1 OS=Homo sapiens GN=KNG1 PE=1 SV=2
P07360	16	3	166.43	3.18901e-05	1.50714	Pancreas Cancer	Chronic Pancreatitis	Complement component C8 gamma chain OS=Homo sapiens GN=C8G PE=1 SV=3
Q9UHY8;F8W6C0;G3V0F5;H7C434;Q7Z674	4	3	25.1574	0.00159252	1.43802	Chronic Pancreatitis	Pancreas Cancer	Fasciculation and elongation protein zeta-2 OS=Homo sapiens GN=FEZ2 PE=1 SV=2
P05023;Q5TC01	24	5	165.341	2.77432e-06	2.43536	Chronic Pancreatitis	Pancreas Cancer	Sodium/potassium-transporting ATPase subunit alpha-1 OS=Homo sapiens GN=ATP1A1 PE=1 SV=1
I3L2M9;I3L3H0;Q9UKL6	1	1	4.7593	4.95972e-06	30.438	Pancreas Cancer	Chronic Pancreatitis	Phosphatidylcholine transfer protein OS=Homo sapiens GN=PCTP PE=1 SV=1
Q9H344	5	1	38.7211	2.03462e-06	5.42346	Pancreas Cancer	Chronic Pancreatitis	Olfactory receptor 51I2 OS=Homo sapiens GN=OR51I2 PE=3 SV=1
F5H644	1	1	4.8021	1.72712e-05	8.50568	Chronic Pancreatitis	Pancreas Cancer	Zinc finger protein 140 OS=Homo sapiens GN=ZNF140 PE=4 SV=1
A0A0G2JNS2	3	1	27.1589	1.23061e-05	8.63341	Chronic Pancreatitis	Pancreas Cancer	Killer cell immunoglobulin-like receptor 3DL3 OS=Homo sapiens GN=KIR3DL3 PE=4 SV=1
P14902	7	3	48.9575	5.08084e-06	2.28884	Pancreas Cancer	Chronic Pancreatitis	Indoleamine 2,3-dioxygenase 1 OS=Homo sapiens GN=IDO1 PE=1 SV=1
H0YB18;E7EWH8;F6UJY9;H0YB70;J9JIE9;Q5T013	8	2	25.7461	2.21771e-05	34.8555	Chronic Pancreatitis	Pancreas Cancer	Putative hydroxypyruvate isomerase (Fragment) OS=Homo sapiens GN=HYI PE=1 SV=1
S4R3Y4	16	1	135.586	4.8482e-06	4.13483	Chronic Pancreatitis	Pancreas Cancer	Protein AMBP OS=Homo sapiens GN=AMBP PE=1 SV=1
Q9Y5I0;C9JA99;D6RA20;Q9UN74;Q9UN75;Q9Y5H5;Q9Y5H7;Q9Y5H8;Q9Y5H9;Q9Y5I3;Q9Y5I4	11	3	68.3707	5.20532e-08	2.30758	Pancreas Cancer	Chronic Pancreatitis	Protocadherin alpha-13 OS=Homo sapiens GN=PCDHA13 PE=2 SV=1
C9JC06;A2RUB1	1	1	6.0029	7.79636e-06	2.7986	Chronic Pancreatitis	Pancreas Cancer	Uncharacterized protein C17orf104 (Fragment) OS=Homo sapiens GN=C17orf104 PE=4 SV=5
B5MD00	1	1	5.1091	6.43419e-06	1.78523	Chronic Pancreatitis	Pancreas Cancer	Mitochondrial import receptor subunit TOM7 homolog OS=Homo sapiens GN=TOMM7 PE=1 SV=1
A0A087WYS9;Q15526	1	1	5.0893	0.000106841	1.56743	Chronic Pancreatitis	Pancreas Cancer	Surfeit locus protein 1 OS=Homo sapiens GN=SURF1 PE=1 SV=1
P06746;E5RIJ0;E7EW18	2	1	9.8596	0.000208836	12.605	Chronic Pancreatitis	Pancreas Cancer	DNA polymerase beta OS=Homo sapiens GN=POLB PE=1 SV=3
P01011;A0A087WY93;G3V3A0;G3V595	125	96	932.582	3.89396e-05	1.53037	Pancreas Cancer	Chronic Pancreatitis	Alpha-1-antichymotrypsin OS=Homo sapiens GN=SERPINA3 PE=1 SV=2
P13671;C9JC72	58	37	465.238	1.44931e-05	1.50933	Pancreas Cancer	Chronic Pancreatitis	Complement component C6 OS=Homo sapiens GN=C6 PE=1 SV=3
Q86YC8;J3KSK5;J3QKR7;J3QRC1	4	1	25.3658	1.20965e-05	2.37727	Chronic Pancreatitis	Pancreas Cancer	STE20-related kinase adapter protein alpha OS=Homo sapiens GN=STRADA PE=1 SV=1
P17936;A6XND0;A6XND1	9	4	54.548	7.25514e-06	2.11627	Chronic Pancreatitis	Pancreas Cancer	Insulin-like growth factor-binding protein 3 OS=Homo sapiens GN=IGFBP3 PE=1 SV=2
O95497	3	2	19.2113	4.55504e-05	15.6339	Chronic Pancreatitis	Pancreas Cancer	Pantetheinase OS=Homo sapiens GN=VNN1 PE=1 SV=2
P04003;A6PVY5;F2Z2V7	51	37	443.472	4.21428e-06	1.37308	Pancreas Cancer	Chronic Pancreatitis	C4b-binding protein alpha chain OS=Homo sapiens GN=C4BPA PE=1 SV=2
Q8NHQ1;B7Z2D2;H7C4Y6	3	1	21.6133	2.37998e-05	4.07179	Chronic Pancreatitis	Pancreas Cancer	Centrosomal protein of 70 kDa OS=Homo sapiens GN=CEP70 PE=1 SV=2
A6NKB5	2	1	8.608	8.79444e-05	35.5723	Chronic Pancreatitis	Pancreas Cancer	Pecanex-like protein 2 OS=Homo sapiens GN=PCNXL2 PE=2 SV=3
H0YC96	2	1	17.9637	5.83631e-07	1.57728	Pancreas Cancer	Chronic Pancreatitis	Putative lipoyltransferase 2, mitochondrial (Fragment) OS=Homo sapiens GN=LIPT2 PE=1 SV=1
P05543	33	20	290.155	9.46281e-06	1.80849	Pancreas Cancer	Chronic Pancreatitis	Thyroxine-binding globulin OS=Homo sapiens GN=SERPINA7 PE=1 SV=2
Q5H9U9	6	5	39.4936	3.64417e-05	2.38661	Pancreas Cancer	Chronic Pancreatitis	Probable ATP-dependent RNA helicase DDX60-like OS=Homo sapiens GN=DDX60L PE=2 SV=2
Q96T66;D6R975;D6RGH7;D6RHV4	2	1	15.5864	2.43412e-05	1.46849	Pancreas Cancer	Chronic Pancreatitis	Nicotinamide/nicotinic acid mononucleotide adenylyltransferase 3 OS=Homo sapiens GN=NMNAT3 PE=1 SV=2
P02753;Q5VY30	28	2	238.479	3.37622e-07	2.22545	Pancreas Cancer	Chronic Pancreatitis	Retinol-binding protein 4 OS=Homo sapiens GN=RBP4 PE=1 SV=3
Q6P2M8;C9J2B9;C9J8P0;C9JB09;C9JEC5;C9JJ18;F8WAQ5	2	1	10.3588	0.000476867	8.91232	Chronic Pancreatitis	Pancreas Cancer	Calcium/calmodulin-dependent protein kinase type 1B OS=Homo sapiens GN=PNCK PE=2 SV=2
A0A096LPE2;E9PR14;G3V1D9	21	1	178.375	7.33342e-05	1.2483	Chronic Pancreatitis	Pancreas Cancer	Protein SAA2-SAA4 OS=Homo sapiens GN=SAA2-SAA4 PE=4 SV=1
K7ERW8	2	1	10.8149	5.5303e-07	2.76708	Chronic Pancreatitis	Pancreas Cancer	AP-3 complex subunit delta-1 (Fragment) OS=Homo sapiens GN=AP3D1 PE=1 SV=1
O14787	2	1	14.4834	1.01466e-08	1.74155	Pancreas Cancer	Chronic Pancreatitis	Transportin-2 OS=Homo sapiens GN=TNPO2 PE=1 SV=3
P00746;K7ERG9	5	2	42.6156	0.000251774	2.08744	Pancreas Cancer	Chronic Pancreatitis	Complement factor D OS=Homo sapiens GN=CFD PE=1 SV=5
Q14894;I3L2W5;I3NI53	2	1	11.2979	0.000296559	1.92999	Chronic Pancreatitis	Pancreas Cancer	Ketimine reductase mu-crystallin OS=Homo sapiens GN=CRYM PE=1 SV=1
Q02325	8	1	71.189	0.00116393	1.90827	Chronic Pancreatitis	Pancreas Cancer	Plasminogen-like protein B OS=Homo sapiens GN=PLGLB1 PE=3 SV=1
J3QQQ7;J3KTQ8	1	1	5.0431	0.00010903	2.19784	Chronic Pancreatitis	Pancreas Cancer	Zinc-binding alcohol dehydrogenase domain-containing protein 2 (Fragment) OS=Homo sapiens GN=ZADH2 PE=1 SV=1
P01008;Q8TCE1	94	60	853.271	2.982e-05	1.4377	Pancreas Cancer	Chronic Pancreatitis	Antithrombin-III OS=Homo sapiens GN=SERPINC1 PE=1 SV=1
Q6ZN30;H0Y6W5;Q06HB9;Q06HC2;S4R351;S4R3K9;S4R3R8	9	2	57.931	4.29893e-05	1.72133	Pancreas Cancer	Chronic Pancreatitis	Zinc finger protein basonuclin-2 OS=Homo sapiens GN=BNC2 PE=1 SV=1
H3BU58	1	1	5.5935	5.27328e-06	1.72493	Chronic Pancreatitis	Pancreas Cancer	Bardet-Biedl syndrome 4 protein (Fragment) OS=Homo sapiens GN=BBS4 PE=1 SV=5
O75317	1	1	5.0769	0.000326751	9.03582	Pancreas Cancer	Chronic Pancreatitis	Ubiquitin carboxyl-terminal hydrolase 12 OS=Homo sapiens GN=USP12 PE=1 SV=2
P10909;E5RG36;E5RGB0;E5RH61;E5RJZ5;E7ERK6;E7ETB4;H0YAS8;H0YC35;H0YLK8	44	26	434.168	3.40947e-05	1.2806	Pancreas Cancer	Chronic Pancreatitis	Clusterin OS=Homo sapiens GN=CLU PE=1 SV=1
Q96PD5;M0QYW3;M0R2W8	39	30	453.789	1.50103e-05	1.40429	Pancreas Cancer	Chronic Pancreatitis	N-acetylmuramoyl-L-alanine amidase OS=Homo sapiens GN=PGLYRP2 PE=1 SV=1
A0A0G2JQC2;A0A0B4J1U1	2	2	10.5021	5.21142e-05	1.14056	Pancreas Cancer	Chronic Pancreatitis	Protein IGLV1-44 (Fragment) OS=Homo sapiens GN=IGLV1-44 PE=4 SV=1
P01766;A0A087WW89;A0A0B4J2B5;P01777;S4R460	2	1	23.3763	0.00052531	18.4122	Chronic Pancreatitis	Pancreas Cancer	Ig heavy chain V-III region BRO OS=Homo sapiens PE=1 SV=1
H0YKQ2	1	1	4.8981	2.97906e-09	2.59538	Pancreas Cancer	Chronic Pancreatitis	Alpha-mannosidase 2x (Fragment) OS=Homo sapiens GN=MAN2A2 PE=1 SV=3
P51530;F8VR31	2	2	10.5373	0.00014617	1.34043	Chronic Pancreatitis	Pancreas Cancer	DNA replication ATP-dependent helicase/nuclease DNA2 OS=Homo sapiens GN=DNA2 PE=1 SV=3
Q92974;V9GYM8	4	1	20.0085	0.000911368	65.2707	Pancreas Cancer	Chronic Pancreatitis	Rho guanine nucleotide exchange factor 2 OS=Homo sapiens GN=ARHGEF2 PE=1 SV=4
P49662	2	1	10.2634	0.00026931	31.7828	Pancreas Cancer	Chronic Pancreatitis	Caspase-4 OS=Homo sapiens GN=CASP4 PE=1 SV=1
P09172;Q5T382	5	1	28.595	0.0133358	9.71889	Pancreas Cancer	Chronic Pancreatitis	Dopamine beta-hydroxylase OS=Homo sapiens GN=DBH PE=1 SV=3
Q96J01;D6RGZ2	7	4	37.7102	5.23009e-05	1.54249	Chronic Pancreatitis	Pancreas Cancer	THO complex subunit 3 OS=Homo sapiens GN=THOC3 PE=1 SV=1
Q08188	2	1	10.6049	0.00029367	1.8837	Chronic Pancreatitis	Pancreas Cancer	Protein-glutamine gamma-glutamyltransferase E OS=Homo sapiens GN=TGM3 PE=1 SV=4
Q0JRZ9	2	2	10.1434	0.000115385	1.55301	Chronic Pancreatitis	Pancreas Cancer	F-BAR domain only protein 2 OS=Homo sapiens GN=FCHO2 PE=1 SV=2
P05154;G3V264;G3V265;G3V2M1;G3V3F5;G3V482;G3V5Q9	17	10	128.032	0.000142959	2.39617	Pancreas Cancer	Chronic Pancreatitis	Plasma serine protease inhibitor OS=Homo sapiens GN=SERPINA5 PE=1 SV=3
Q96N28;K7ELB4;K7ENN4	1	1	5.7679	6.95281e-05	3.03912	Chronic Pancreatitis	Pancreas Cancer	Protein slowmo homolog 1 OS=Homo sapiens GN=SLMO1 PE=2 SV=1
Q9P2G1	2	1	10.3895	0.000137989	159.624	Chronic Pancreatitis	Pancreas Cancer	Ankyrin repeat and IBR domain-containing protein 1 OS=Homo sapiens GN=ANKIB1 PE=1 SV=3
Q9Y2H9;K7EJI7;K7EJZ9;K7EME4	3	3	15.783	0.000171585	75.6001	Pancreas Cancer	Chronic Pancreatitis	Microtubule-associated serine/threonine-protein kinase 1 OS=Homo sapiens GN=MAST1 PE=1 SV=2
P11226	7	5	47.4595	9.53207e-05	1.71758	Chronic Pancreatitis	Pancreas Cancer	Mannose-binding protein C OS=Homo sapiens GN=MBL2 PE=1 SV=2
P04206	2	1	12.817	0.000569659	2.10206	Chronic Pancreatitis	Pancreas Cancer	Ig kappa chain V-III region GOL OS=Homo sapiens PE=1 SV=1
P00488;A6PVK5;H0Y796;Q9NQP5	5	2	27.3621	9.91879e-07	1.98301	Chronic Pancreatitis	Pancreas Cancer	Coagulation factor XIII A chain OS=Homo sapiens GN=F13A1 PE=1 SV=4
A0A087WW76	4	1	33.5344	0.000175422	1.73715	Chronic Pancreatitis	Pancreas Cancer	Rho GTPase-activating protein 21 OS=Homo sapiens GN=ARHGAP21 PE=1 SV=1
E9PND0	1	1	5.9796	0.00163831	1.05531	Chronic Pancreatitis	Pancreas Cancer	Glutamine-dependent NAD(+) synthetase OS=Homo sapiens GN=NADSYN1 PE=1 SV=1
G3V1B0	2	1	11.5059	0.0598835	1.21766	Chronic Pancreatitis	Pancreas Cancer	Ovo-like 1(Drosophila) OS=Homo sapiens GN=OVOL1 PE=1 SV=1
Q5FYB1	1	1	12.1264	0.000723127	2.20986	Chronic Pancreatitis	Pancreas Cancer	Arylsulfatase I OS=Homo sapiens GN=ARSI PE=1 SV=1
E7EQ57	2	2	10.5635	0.000115385	1.45393	Chronic Pancreatitis	Pancreas Cancer	MDS1 and EVI1 complex locus protein EVI1 OS=Homo sapiens GN=MECOM PE=1 SV=1
P0CF74	5	1	55.0914	3.52498e-05	1.69271	Pancreas Cancer	Chronic Pancreatitis	Ig lambda-6 chain C region OS=Homo sapiens GN=IGLC6 PE=4 SV=1
Q8WUA4	1	1	4.9235	2.17906e-06	1.87495	Chronic Pancreatitis	Pancreas Cancer	General transcription factor 3C polypeptide 2 OS=Homo sapiens GN=GTF3C2 PE=1 SV=2
P01034	2	1	15.9313	2.59901e-05	1.58002	Chronic Pancreatitis	Pancreas Cancer	Cystatin-C OS=Homo sapiens GN=CST3 PE=1 SV=1
Q15021	3	2	14.4645	0.0020967	1.43931	Pancreas Cancer	Chronic Pancreatitis	Condensin complex subunit 1 OS=Homo sapiens GN=NCAPD2 PE=1 SV=3
P06396;A0A0A0MS51;A0A0A0MT01;Q5T0H8;Q5T0H9;Q5T0I0;Q5T0I1	67	41	718.124	0.000541558	1.30676	Pancreas Cancer	Chronic Pancreatitis	Gelsolin OS=Homo sapiens GN=GSN PE=1 SV=1
Q13822	5	2	39.9783	5.95241e-05	1.82924	Pancreas Cancer	Chronic Pancreatitis	Ectonucleotide pyrophosphatase/phosphodiesterase family member 2 OS=Homo sapiens GN=ENPP2 PE=1 SV=3
H7C5H1	76	3	713.081	0.00204581	3.73508	Pancreas Cancer	Chronic Pancreatitis	Complement factor B (Fragment) OS=Homo sapiens GN=CFB PE=1 SV=1
F8WEP7	7	2	69.0846	0.000316772	2.05243	Chronic Pancreatitis	Pancreas Cancer	Fetuin-B OS=Homo sapiens GN=FETUB PE=1 SV=1
Q14515	2	1	16.5456	0.000332964	3.00671	Chronic Pancreatitis	Pancreas Cancer	SPARC-like protein 1 OS=Homo sapiens GN=SPARCL1 PE=1 SV=2
C9J818;C9JX57;D3DSE6;F8VZ95;H7BZW1;H7C2R6;P57076	2	2	23.9243	1.92497e-07	2.15719	Pancreas Cancer	Chronic Pancreatitis	UPF0769 protein C21orf59 OS=Homo sapiens GN=C21orf59 PE=1 SV=1
E9PSD3	3	1	22.8958	4.89975e-05	2.0739	Chronic Pancreatitis	Pancreas Cancer	Acidic fibroblast growth factor intracellular-binding protein OS=Homo sapiens GN=FIBP PE=1 SV=1
Q14129	2	1	16.8075	0.000398382	4.98123	Chronic Pancreatitis	Pancreas Cancer	Protein DGCR6 OS=Homo sapiens GN=DGCR6 PE=1 SV=3
Q9NNW7;A0A096LNN4;A0A096LP96;A0A096LPB7;A0A096LPH4;A0A096LPK7;D3YTF8;D3YTF9;E7ENA2	3	2	23.2293	6.14705e-05	2.20876	Pancreas Cancer	Chronic Pancreatitis	Thioredoxin reductase 2, mitochondrial OS=Homo sapiens GN=TXNRD2 PE=1 SV=3
A8MUN2	157	114	1369.25	0.00114452	1.40925	Pancreas Cancer	Chronic Pancreatitis	Apolipoprotein B-100 OS=Homo sapiens GN=APOB PE=1 SV=2
Q9Y5A6;C9JHD9;G3V0F4	5	1	31.7189	0.001044	7.99438	Chronic Pancreatitis	Pancreas Cancer	Zinc finger and SCAN domain-containing protein 21 OS=Homo sapiens GN=ZSCAN21 PE=1 SV=2
M0R2I1;M0QX59;M0QXZ4;M0QZ38;M0QZA6;M0R0D9;M0R0R1;M0R1N1	2	1	23.47	0.00427124	1.72039	Pancreas Cancer	Chronic Pancreatitis	Zinc finger protein 415 OS=Homo sapiens GN=ZNF415 PE=4 SV=1
Q8N6L0;M0QX09;M0QXT3;M0QXW9;M0QZW6;M0R1C7	12	6	67.8343	0.0008352	1.38169	Pancreas Cancer	Chronic Pancreatitis	Protein KASH5 OS=Homo sapiens GN=CCDC155 PE=1 SV=2
O95754	1	1	5.3196	0.000331768	3.29966	Chronic Pancreatitis	Pancreas Cancer	Semaphorin-4F OS=Homo sapiens GN=SEMA4F PE=2 SV=2
M0R216	5	2	31.0006	0.00092855	1.62601	Chronic Pancreatitis	Pancreas Cancer	SURP and G-patch domain-containing protein 2 (Fragment) OS=Homo sapiens GN=SUGP2 PE=1 SV=1
Q68D06;E9PM29;E9PMV5;K7EPV8	5	2	32.2892	0.000332904	2.69282	Chronic Pancreatitis	Pancreas Cancer	Schlafen family member 13 OS=Homo sapiens GN=SLFN13 PE=2 SV=1
P19174	3	1	12.1565	0.000266879	1.47639	Pancreas Cancer	Chronic Pancreatitis	1-phosphatidylinositol 4,5-bisphosphate phosphodiesterase gamma-1 OS=Homo sapiens GN=PLCG1 PE=1 SV=1
P07339;C9JH19;F8W787;F8WD96;H7C469	5	2	25.4988	0.00150976	1.70018	Chronic Pancreatitis	Pancreas Cancer	Cathepsin D OS=Homo sapiens GN=CTSD PE=1 SV=1
P02746;A0A0A0MSV6;D6R934	21	9	183.988	0.000526825	1.33708	Pancreas Cancer	Chronic Pancreatitis	Complement C1q subcomponent subunit B OS=Homo sapiens GN=C1QB PE=1 SV=3
C9JV16	2	2	16.3081	9.59392e-07	2.19962	Chronic Pancreatitis	Pancreas Cancer	Catenin beta-1 (Fragment) OS=Homo sapiens GN=CTNNB1 PE=4 SV=1
Q9P246;H0Y860;H7C5A5;H7C5K2	3	1	17.0859	0.00163483	1.55803	Chronic Pancreatitis	Pancreas Cancer	Stromal interaction molecule 2 OS=Homo sapiens GN=STIM2 PE=1 SV=2
P35251;H0Y8U4	4	3	25.3995	0.00523737	1.51205	Chronic Pancreatitis	Pancreas Cancer	Replication factor C subunit 1 OS=Homo sapiens GN=RFC1 PE=1 SV=4
Q8TE82;H0Y9A4	4	2	21.3144	0.000377425	1.66418	Chronic Pancreatitis	Pancreas Cancer	SH3 domain and tetratricopeptide repeat-containing protein 1 OS=Homo sapiens GN=SH3TC1 PE=1 SV=3
Q9BYC5	2	1	11.2895	9.28369e-05	1.45139	Pancreas Cancer	Chronic Pancreatitis	Alpha-(1,6)-fucosyltransferase OS=Homo sapiens GN=FUT8 PE=1 SV=2
P04746;P04745;P19961;Q5T085	9	7	59.3388	0.00127383	1.54085	Pancreas Cancer	Chronic Pancreatitis	Pancreatic alpha-amylase OS=Homo sapiens GN=AMY2A PE=1 SV=2
P00742;B7ZBK1;Q5JVE8	30	16	202.04	0.000813248	1.3319	Chronic Pancreatitis	Pancreas Cancer	Coagulation factor X OS=Homo sapiens GN=F10 PE=1 SV=2
V9GYZ4	1	1	5.3633	0.00891671	1.7053	Chronic Pancreatitis	Pancreas Cancer	Protein-L-isoaspartate O-methyltransferase domain-containing protein 2 (Fragment) OS=Homo sapiens GN=PCMTD2 PE=4 SV=1
Q96IY4;A0A087WSY5	18	6	143.611	2.33121e-08	1.6543	Pancreas Cancer	Chronic Pancreatitis	Carboxypeptidase B2 OS=Homo sapiens GN=CPB2 PE=1 SV=2
P48740;C9JMA2;F8W876	12	6	68.0859	0.000111878	1.77033	Chronic Pancreatitis	Pancreas Cancer	Mannan-binding lectin serine protease 1 OS=Homo sapiens GN=MASP1 PE=1 SV=3
Q01432;E9PIR5;E9PKC5;E9PLK6;E9PPG2	7	1	43.4622	3.94314e-05	2.06046	Chronic Pancreatitis	Pancreas Cancer	AMP deaminase 3 OS=Homo sapiens GN=AMPD3 PE=1 SV=1
Q92820	3	1	15.9579	0.00204271	2.00483	Chronic Pancreatitis	Pancreas Cancer	Gamma-glutamyl hydrolase OS=Homo sapiens GN=GGH PE=1 SV=2
A0A087WXF4	2	1	11.5931	1.21497e-05	1.28568	Pancreas Cancer	Chronic Pancreatitis	Zinc finger protein 33B (Fragment) OS=Homo sapiens GN=ZNF33B PE=4 SV=1
O43903	2	1	15.9743	0.000606779	3.85447	Chronic Pancreatitis	Pancreas Cancer	Growth arrest-specific protein 2 OS=Homo sapiens GN=GAS2 PE=1 SV=1
Q9BVK2;E9PP96	4	2	19.4632	0.0118938	1.44406	Chronic Pancreatitis	Pancreas Cancer	Probable dolichyl pyrophosphate Glc1Man9GlcNAc2 alpha-1,3-glucosyltransferase OS=Homo sapiens GN=ALG8 PE=1 SV=2
E7END6;H7BYX9;P04070	4	3	22.626	4.92148e-05	1.83348	Chronic Pancreatitis	Pancreas Cancer	Vitamin K-dependent protein C OS=Homo sapiens GN=PROC PE=1 SV=1
F8WD59	2	2	12.1818	0.000511336	1.97502	Chronic Pancreatitis	Pancreas Cancer	40S ribosomal protein SA OS=Homo sapiens GN=RPSA PE=4 SV=1
P02747	7	5	81.994	0.00092855	1.39451	Pancreas Cancer	Chronic Pancreatitis	Complement C1q subcomponent subunit C OS=Homo sapiens GN=C1QC PE=1 SV=3
Q9UHG3	5	2	33.2508	0.000857591	1.50395	Chronic Pancreatitis	Pancreas Cancer	Prenylcysteine oxidase 1 OS=Homo sapiens GN=PCYOX1 PE=1 SV=3
J3QQX6;J3QKR4;J3QQR8;J3QRQ1;J3QRT5;P13598	2	2	17.683	0.00122794	1.18198	Chronic Pancreatitis	Pancreas Cancer	Intercellular adhesion molecule 2 (Fragment) OS=Homo sapiens GN=ICAM2 PE=1 SV=1
P03951;X6R3B1	11	5	77.8379	0.000291118	1.29204	Chronic Pancreatitis	Pancreas Cancer	Coagulation factor XI OS=Homo sapiens GN=F11 PE=1 SV=1
Q9UBH0;C9JTH1	3	1	17.062	0.00280336	2.35403	Pancreas Cancer	Chronic Pancreatitis	Interleukin-36 receptor antagonist protein OS=Homo sapiens GN=IL36RN PE=1 SV=1
F8VXC8;F8VZW6;Q8TAQ2	4	1	31.3816	0.00143182	4.42479	Chronic Pancreatitis	Pancreas Cancer	SWI/SNF complex subunit SMARCC2 OS=Homo sapiens GN=SMARCC2 PE=1 SV=1
P04196	53	43	304.649	0.00478615	1.29371	Pancreas Cancer	Chronic Pancreatitis	Histidine-rich glycoprotein OS=Homo sapiens GN=HRG PE=1 SV=1
Q9UJT1	3	1	15.4975	0.00304119	7.78195	Chronic Pancreatitis	Pancreas Cancer	Tubulin delta chain OS=Homo sapiens GN=TUBD1 PE=2 SV=2
Q5W041;C9JC46	3	1	22.2491	0.0048505	4.01185	Chronic Pancreatitis	Pancreas Cancer	Armadillo repeat-containing protein 3 OS=Homo sapiens GN=ARMC3 PE=2 SV=2
P36980;V9GYE7	15	8	121.947	0.00902231	1.63591	Chronic Pancreatitis	Pancreas Cancer	Complement factor H-related protein 2 OS=Homo sapiens GN=CFHR2 PE=1 SV=1
Q8TBZ0;A0A096LNP5;A0A096LNZ5;D6RDN4;E7EUS2	7	5	47.1589	0.00176326	2.91653	Pancreas Cancer	Chronic Pancreatitis	Coiled-coil domain-containing protein 110 OS=Homo sapiens GN=CCDC110 PE=1 SV=1
Q8IV20;A2A3Z5	3	1	16.1524	0.00332725	1.63927	Chronic Pancreatitis	Pancreas Cancer	Laccase domain-containing protein 1 OS=Homo sapiens GN=LACC1 PE=2 SV=1
K7EKU0	3	1	20.6709	0.0200165	1.23808	Chronic Pancreatitis	Pancreas Cancer	G patch domain-containing protein 8 (Fragment) OS=Homo sapiens GN=GPATCH8 PE=1 SV=1
Q9Y262;B0QY89	3	2	13.0183	0.00363382	1.50801	Chronic Pancreatitis	Pancreas Cancer	Eukaryotic translation initiation factor 3 subunit L OS=Homo sapiens GN=EIF3L PE=1 SV=1
P60709;A6NL76;E7EVS6;G5E9R0;I3L1U9;I3L3I0;I3L3R2;I3L4N8;J3KT65;K7EM38;P63261;Q9BYX7	17	7	124.468	0.00267259	1.63582	Pancreas Cancer	Chronic Pancreatitis	Actin, cytoplasmic 1 OS=Homo sapiens GN=ACTB PE=1 SV=1
Q8IVU9	2	1	10.3923	0.000420478	1.88486	Chronic Pancreatitis	Pancreas Cancer	Uncharacterized protein C10orf107 OS=Homo sapiens GN=C10orf107 PE=2 SV=1
H3BU64;A5PLK6	5	2	24.6488	0.00216152	1.03883	Pancreas Cancer	Chronic Pancreatitis	Regulator of G-protein-signaling protein-like OS=Homo sapiens GN=RGSL1 PE=4 SV=1
M0QYS9	1	1	5.4941	0.000161354	1.53567	Pancreas Cancer	Chronic Pancreatitis	DNA replication licensing factor MCM3 OS=Homo sapiens GN=MCM3 PE=1 SV=1
O43147;J3QSA2	3	3	21.7865	1.72578e-05	2.47685	Pancreas Cancer	Chronic Pancreatitis	Small G protein signaling modulator 2 OS=Homo sapiens GN=SGSM2 PE=1 SV=4
A0A0C4DGH9	1	1	5.9787	0.00535595	11.1023	Pancreas Cancer	Chronic Pancreatitis	Serine/threonine-protein kinase BRSK2 OS=Homo sapiens GN=BRSK2 PE=1 SV=1
Q9BYV7;H0YCL7;H0YCN8	4	4	27.0666	0.000978726	1.78874	Pancreas Cancer	Chronic Pancreatitis	Beta,beta-carotene 9',10'-oxygenase OS=Homo sapiens GN=BCO2 PE=1 SV=5
Q03591;B1AKG0	23	4	190.133	0.00272213	1.68081	Chronic Pancreatitis	Pancreas Cancer	Complement factor H-related protein 1 OS=Homo sapiens GN=CFHR1 PE=1 SV=2
Q8IZL8;C9JFV4;E7EV54	1	1	4.9308	6.58784e-08	2.07423	Pancreas Cancer	Chronic Pancreatitis	Proline-, glutamic acid- and leucine-rich protein 1 OS=Homo sapiens GN=PELP1 PE=1 SV=2
P04350;M0QX14;M0QY37;M0QY85;M0QYM7;M0R042;M0R0X0;M0R2D3;M0R2T4;P68371	3	1	20.9579	0.006504	1.76831	Chronic Pancreatitis	Pancreas Cancer	Tubulin beta-4A chain OS=Homo sapiens GN=TUBB4A PE=1 SV=2
Q8N8A2	1	1	8.69	0.00378993	1.63819	Chronic Pancreatitis	Pancreas Cancer	Serine/threonine-protein phosphatase 6 regulatory ankyrin repeat subunit B OS=Homo sapiens GN=ANKRD44 PE=1 SV=3
P61626	2	1	11.467	7.44571e-05	2.21121	Pancreas Cancer	Chronic Pancreatitis	Lysozyme C OS=Homo sapiens GN=LYZ PE=1 SV=1
P25311;C9JEV0;H7BZJ8	30	16	271.932	0.00437006	1.21724	Pancreas Cancer	Chronic Pancreatitis	Zinc-alpha-2-glycoprotein OS=Homo sapiens GN=AZGP1 PE=1 SV=2
Q9Y2J2;A0A0A0MRA8	2	1	16.1107	0.00279119	1.4577	Chronic Pancreatitis	Pancreas Cancer	Band 4.1-like protein 3 OS=Homo sapiens GN=EPB41L3 PE=1 SV=2
O43866	7	5	42.0665	0.0242922	5.60165	Chronic Pancreatitis	Pancreas Cancer	CD5 antigen-like OS=Homo sapiens GN=CD5L PE=1 SV=1
P08559	3	2	24.8284	0.0246575	1.23128	Chronic Pancreatitis	Pancreas Cancer	Pyruvate dehydrogenase E1 component subunit alpha, somatic form, mitochondrial OS=Homo sapiens GN=PDHA1 PE=1 SV=3
P48200;A0A0A6YY96;H0YLE0;H0YNL8	2	1	11.7794	0.000613749	2.76385	Chronic Pancreatitis	Pancreas Cancer	Iron-responsive element-binding protein 2 OS=Homo sapiens GN=IREB2 PE=1 SV=3
H0YJW9	11	1	97.9504	0.00441233	2.07379	Chronic Pancreatitis	Pancreas Cancer	Uncharacterized protein (Fragment) OS=Homo sapiens PE=1 SV=3
Q96N19	1	1	4.6115	0.0455878	2.68654	Chronic Pancreatitis	Pancreas Cancer	Integral membrane protein GPR137 OS=Homo sapiens GN=GPR137 PE=2 SV=2
P80108	21	11	144.949	0.00114452	1.8185	Pancreas Cancer	Chronic Pancreatitis	Phosphatidylinositol-glycan-specific phospholipase D OS=Homo sapiens GN=GPLD1 PE=1 SV=3
P15086	2	2	10.3956	0.000178802	5.25372	Pancreas Cancer	Chronic Pancreatitis	Carboxypeptidase B OS=Homo sapiens GN=CPB1 PE=1 SV=4
E9PBW4;P69891;P69892	3	1	14.251	0.0162757	1.31482	Chronic Pancreatitis	Pancreas Cancer	Hemoglobin subunit gamma-2 OS=Homo sapiens GN=HBG2 PE=1 SV=1
Q8WY91	1	1	4.2686	0.00417222	1.98639	Chronic Pancreatitis	Pancreas Cancer	THAP domain-containing protein 4 OS=Homo sapiens GN=THAP4 PE=1 SV=2
P08294	3	2	23.8267	0.0033093	4.41545	Pancreas Cancer	Chronic Pancreatitis	Extracellular superoxide dismutase [Cu-Zn] OS=Homo sapiens GN=SOD3 PE=1 SV=2
P04083;Q5T3N1	5	2	28.9944	0.00280364	1.31255	Pancreas Cancer	Chronic Pancreatitis	Annexin A1 OS=Homo sapiens GN=ANXA1 PE=1 SV=2
K7EK50	1	1	5.9708	0.00713032	1.36537	Chronic Pancreatitis	Pancreas Cancer	Ribonuclease P protein subunit p29 OS=Homo sapiens GN=POP4 PE=1 SV=1
Q99638	3	1	21.3661	0.000133794	2.40042	Pancreas Cancer	Chronic Pancreatitis	Cell cycle checkpoint control protein RAD9A OS=Homo sapiens GN=RAD9A PE=1 SV=1
Q969W8;C9J6X1	3	1	28.5127	0.0156535	1.82073	Chronic Pancreatitis	Pancreas Cancer	Zinc finger protein 566 OS=Homo sapiens GN=ZNF566 PE=2 SV=1
Q969I3	6	3	48.5543	0.00467893	1.56647	Pancreas Cancer	Chronic Pancreatitis	Glycine N-acyltransferase-like protein 1 OS=Homo sapiens GN=GLYATL1 PE=1 SV=1
P61769;H0YL18	8	4	58.7115	0.0033093	1.35291	Chronic Pancreatitis	Pancreas Cancer	Beta-2-microglobulin OS=Homo sapiens GN=B2M PE=1 SV=1
H7C5R1	143	1	1161.27	0.0122479	12.2204	Chronic Pancreatitis	Pancreas Cancer	Ceruloplasmin (Fragment) OS=Homo sapiens GN=CP PE=1 SV=1
O75636	20	12	166.585	0.00105866	1.34415	Pancreas Cancer	Chronic Pancreatitis	Ficolin-3 OS=Homo sapiens GN=FCN3 PE=1 SV=2
Q9H3N1	3	1	9.3245	0.00151649	4.63821	Pancreas Cancer	Chronic Pancreatitis	Thioredoxin-related transmembrane protein 1 OS=Homo sapiens GN=TMX1 PE=1 SV=1
Q9NXS3;J3KNY7	2	1	16.9838	0.000204926	1.4855	Pancreas Cancer	Chronic Pancreatitis	Kelch-like protein 28 OS=Homo sapiens GN=KLHL28 PE=2 SV=2
Q96GZ6;D6RDB0;D6RHE3	1	1	5.5056	0.0188974	24.49	Pancreas Cancer	Chronic Pancreatitis	Solute carrier family 41 member 3 OS=Homo sapiens GN=SLC41A3 PE=1 SV=2
A0A0G2JQK2;A0A087WVL9	1	1	5.5146	0.011279	1.39753	Chronic Pancreatitis	Pancreas Cancer	Gamma-tubulin complex component 5 (Fragment) OS=Homo sapiens GN=TUBGCP5 PE=4 SV=1
E7EV34	3	1	23.2264	0.03935	1.19353	Chronic Pancreatitis	Pancreas Cancer	Tripeptidyl-peptidase 1 (Fragment) OS=Homo sapiens GN=TPP1 PE=1 SV=2
Q5U5Z8;F6U0I4;H9KV53;J9JIH1	5	2	32.0219	0.027913	1.35283	Chronic Pancreatitis	Pancreas Cancer	Cytosolic carboxypeptidase 2 OS=Homo sapiens GN=AGBL2 PE=1 SV=2
Q6P996;A0A0G2JPZ1;H3BM88;H3BND4;H3BNL6;H3BQ54;H3BU11;J3KNK7;Q86XE2	3	1	22.1124	0.00295962	1.75692	Chronic Pancreatitis	Pancreas Cancer	Pyridoxal-dependent decarboxylase domain-containing protein 1 OS=Homo sapiens GN=PDXDC1 PE=1 SV=2
Q9Y2D1	1	1	4.2266	0.00366569	8.62259	Pancreas Cancer	Chronic Pancreatitis	Cyclic AMP-dependent transcription factor ATF-5 OS=Homo sapiens GN=ATF5 PE=1 SV=4
H3BSL0;H3BR73;I3L1I3;Q8WV22	2	1	10.7679	0.00357594	1.6441	Chronic Pancreatitis	Pancreas Cancer	Non-structural maintenance of chromosomes element 1 homolog (Fragment) OS=Homo sapiens GN=NSMCE1 PE=1 SV=1
Q96NA8;A0AVG3;E5RHT3	5	2	33.4705	0.00235825	2.3055	Chronic Pancreatitis	Pancreas Cancer	t-SNARE domain-containing protein 1 OS=Homo sapiens GN=TSNARE1 PE=2 SV=2
Q6PG37	2	1	18.1687	0.016525	2.43522	Chronic Pancreatitis	Pancreas Cancer	Zinc finger protein 790 OS=Homo sapiens GN=ZNF790 PE=2 SV=2
A0A0A6YY92;A0A096LNY6;P30566	2	2	15.8938	0.134379	13.6058	Chronic Pancreatitis	Pancreas Cancer	Adenylosuccinate lyase OS=Homo sapiens GN=ADSL PE=1 SV=1
P06493;A0A024QZP7	2	1	10.1227	0.00932916	1.82453	Chronic Pancreatitis	Pancreas Cancer	Cyclin-dependent kinase 1 OS=Homo sapiens GN=CDK1 PE=1 SV=3
P40763;K7EP08	3	2	22.9781	0.00199603	1.19084	Chronic Pancreatitis	Pancreas Cancer	Signal transducer and activator of transcription 3 OS=Homo sapiens GN=STAT3 PE=1 SV=2
O75346	3	1	25.3277	0.000838542	1.54276	Chronic Pancreatitis	Pancreas Cancer	Zinc finger protein 253 OS=Homo sapiens GN=ZNF253 PE=2 SV=2
Q12891	4	1	30.1089	0.0161497	1.85458	Chronic Pancreatitis	Pancreas Cancer	Hyaluronidase-2 OS=Homo sapiens GN=HYAL2 PE=1 SV=4
P35527;K7EQQ3	24	14	203.714	0.0561021	2.57728	Chronic Pancreatitis	Pancreas Cancer	Keratin, type I cytoskeletal 9 OS=Homo sapiens GN=KRT9 PE=1 SV=3
P09486	2	1	18.3872	0.00171403	1.69445	Chronic Pancreatitis	Pancreas Cancer	SPARC OS=Homo sapiens GN=SPARC PE=1 SV=1
C8C3P2;C9IZH8;C9JGC1;E9PDV3;J3KQY6;Q92782	7	2	42.272	0.00057114	1.74339	Chronic Pancreatitis	Pancreas Cancer	D4 zinc and double PHD fingers family 1 variant 4 OS=Homo sapiens GN=DPF1 PE=1 SV=1
P0C0L5;A0A0G2JL54;F5GXS0	219	5	2256.91	0.0936311	1.09774	Chronic Pancreatitis	Pancreas Cancer	Complement C4-B OS=Homo sapiens GN=C4B PE=1 SV=2
Q86XL3;F5H6J0	5	2	39.8496	0.0246233	1.28065	Chronic Pancreatitis	Pancreas Cancer	Ankyrin repeat and LEM domain-containing protein 2 OS=Homo sapiens GN=ANKLE2 PE=1 SV=4
P06276;F8WEX7;F8WF14	19	6	140.342	0.0037193	1.31049	Pancreas Cancer	Chronic Pancreatitis	Cholinesterase OS=Homo sapiens GN=BCHE PE=1 SV=1
P04278;A0A0C4DGN2;B0FWH5;B0FWH6;B0FWH7;B4DYU0;I3L0M1;I3L145;I3L1C1;I3L1G4;I3L1J1;I3L2F1;I3L2X4;I3L4B9	23	17	166.016	0.0039867	1.42639	Pancreas Cancer	Chronic Pancreatitis	Sex hormone-binding globulin OS=Homo sapiens GN=SHBG PE=1 SV=2
A0A0G2JMB2;P01877	15	1	148.587	0.0293589	18.2329	Chronic Pancreatitis	Pancreas Cancer	Uncharacterized protein OS=Homo sapiens PE=4 SV=1
P05181;H0Y593;H0Y7H4	5	2	30.5293	0.030615	1.84597	Chronic Pancreatitis	Pancreas Cancer	Cytochrome P450 2E1 OS=Homo sapiens GN=CYP2E1 PE=1 SV=1
M0QX90	1	1	5.4426	0.0113432	1.82126	Chronic Pancreatitis	Pancreas Cancer	Zinc finger protein 649 OS=Homo sapiens GN=ZNF649 PE=1 SV=1
Q8N752	2	1	14.6839	0.0217305	1.30103	Chronic Pancreatitis	Pancreas Cancer	Casein kinase I isoform alpha-like OS=Homo sapiens GN=CSNK1A1L PE=2 SV=2
Q13007	1	1	9.8722	0.00921003	2.23893	Chronic Pancreatitis	Pancreas Cancer	Interleukin-24 OS=Homo sapiens GN=IL24 PE=1 SV=1
Q16610	7	7	40.7772	0.00346814	1.53162	Chronic Pancreatitis	Pancreas Cancer	Extracellular matrix protein 1 OS=Homo sapiens GN=ECM1 PE=1 SV=2
Q9ULZ9;F5GWR3;F5GZA7;F5H881	3	2	23.5414	0.00466567	1.57447	Chronic Pancreatitis	Pancreas Cancer	Matrix metalloproteinase-17 OS=Homo sapiens GN=MMP17 PE=1 SV=4
Q9BRC7;C9JAE4;C9JEA7;F2Z3H8	4	3	31.5156	0.00864858	1.25622	Pancreas Cancer	Chronic Pancreatitis	1-phosphatidylinositol 4,5-bisphosphate phosphodiesterase delta-4 OS=Homo sapiens GN=PLCD4 PE=2 SV=1
Q9UHJ3	3	2	17.3095	0.00362305	1.47564	Chronic Pancreatitis	Pancreas Cancer	Scm-like with four MBT domains protein 1 OS=Homo sapiens GN=SFMBT1 PE=1 SV=2
D6R9C3;H0UI06;P14406	1	1	12.9262	0.0104882	6.23046	Pancreas Cancer	Chronic Pancreatitis	Cytochrome c oxidase subunit 7A2, mitochondrial OS=Homo sapiens GN=COX7A2 PE=1 SV=1
F8VSC5;F8VPW3;Q6P3W7	4	1	24.4123	0.0102693	2.92894	Pancreas Cancer	Chronic Pancreatitis	SCY1-like protein 2 (Fragment) OS=Homo sapiens GN=SCYL2 PE=1 SV=1
P38398	1	1	4.0527	0.0255391	1.35114	Chronic Pancreatitis	Pancreas Cancer	Breast cancer type 1 susceptibility protein OS=Homo sapiens GN=BRCA1 PE=1 SV=2
F5H735	1	1	11.033	0.129946	1.19781	Pancreas Cancer	Chronic Pancreatitis	ATP-dependent RNA helicase DDX55 OS=Homo sapiens GN=DDX55 PE=1 SV=1
F2Z2A9	1	1	5.5739	0.0118074	3.78391	Pancreas Cancer	Chronic Pancreatitis	Tumor suppressor candidate 2 OS=Homo sapiens GN=TUSC2 PE=1 SV=1
P20594	1	1	5.2365	0.00827513	1.93584	Chronic Pancreatitis	Pancreas Cancer	Atrial natriuretic peptide receptor 2 OS=Homo sapiens GN=NPR2 PE=1 SV=1
D6RDN9;D6R983;D6RGV8;D6RHG2;D6RJH7;Q15119	3	2	19.2014	0.0132724	1.40429	Chronic Pancreatitis	Pancreas Cancer	[Pyruvate dehydrogenase (acetyl-transferring)] kinase isozyme 2, mitochondrial (Fragment) OS=Homo sapiens GN=PDK2 PE=1 SV=1
P27918;C9J7V5;E9PAQ1	14	8	125.077	0.0579536	1.23893	Chronic Pancreatitis	Pancreas Cancer	Properdin OS=Homo sapiens GN=CFP PE=1 SV=2
Q9HCH5;E9PPL3;E9PQL8	3	1	19.3875	0.0336997	1.27572	Chronic Pancreatitis	Pancreas Cancer	Synaptotagmin-like protein 2 OS=Homo sapiens GN=SYTL2 PE=1 SV=3
H0YCD1	1	1	6.0193	0.0266139	56.0111	Pancreas Cancer	Chronic Pancreatitis	Adenylate kinase 9 (Fragment) OS=Homo sapiens GN=AK9 PE=4 SV=5
Q9BXR6	7	3	40.7597	0.0055708	1.18806	Chronic Pancreatitis	Pancreas Cancer	Complement factor H-related protein 5 OS=Homo sapiens GN=CFHR5 PE=1 SV=1
Q58EX7	3	2	21.6981	0.0136183	1.64927	Pancreas Cancer	Chronic Pancreatitis	Puratrophin-1 OS=Homo sapiens GN=PLEKHG4 PE=1 SV=1
P07478	4	2	28.9317	1.84067e-05	3.10327	Pancreas Cancer	Chronic Pancreatitis	Trypsin-2 OS=Homo sapiens GN=PRSS2 PE=1 SV=1
O00541;B3KXD6;B5MCF9;H7BYY8	5	1	26.6151	0.0329863	1.13808	Chronic Pancreatitis	Pancreas Cancer	Pescadillo homolog OS=Homo sapiens GN=PES1 PE=1 SV=1
P20742	69	25	513.788	0.0156535	1.34472	Pancreas Cancer	Chronic Pancreatitis	Pregnancy zone protein OS=Homo sapiens GN=PZP PE=1 SV=4
O75175	1	1	5.2012	0.0118464	2.44297	Chronic Pancreatitis	Pancreas Cancer	CCR4-NOT transcription complex subunit 3 OS=Homo sapiens GN=CNOT3 PE=1 SV=1
Q96BR1	1	1	5.777	0.490879	1.6612	Pancreas Cancer	Chronic Pancreatitis	Serine/threonine-protein kinase Sgk3 OS=Homo sapiens GN=SGK3 PE=1 SV=1
Q9HAA7	1	1	4.6051	8.45984e-05	2.19563	Pancreas Cancer	Chronic Pancreatitis	Putative uncharacterized protein FLJ11871 OS=Homo sapiens PE=5 SV=1
Q96HQ0;E5RHW2;E5RI89	5	2	31.4068	0.0108237	1.21979	Chronic Pancreatitis	Pancreas Cancer	Zinc finger protein 419 OS=Homo sapiens GN=ZNF419 PE=1 SV=2
P09871;B5MCV4;F5H7T4;F8WCZ6	45	1	428.718	0.00028282	1.55803	Pancreas Cancer	Chronic Pancreatitis	Complement C1s subcomponent OS=Homo sapiens GN=C1S PE=1 SV=1
Q9NQX4	2	1	9.9891	0.993004	1.17341	Pancreas Cancer	Chronic Pancreatitis	Unconventional myosin-Vc OS=Homo sapiens GN=MYO5C PE=1 SV=2
Q8NHM4	3	1	23.5308	0.0179485	1.97414	Pancreas Cancer	Chronic Pancreatitis	Putative trypsin-6 OS=Homo sapiens GN=PRSS3P2 PE=5 SV=2
P40200	1	1	4.3825	0.0142389	6.19444	Pancreas Cancer	Chronic Pancreatitis	T-cell surface protein tactile OS=Homo sapiens GN=CD96 PE=1 SV=2
B1AKP8	3	1	24.6291	0.0129563	1.95702	Chronic Pancreatitis	Pancreas Cancer	Serine/threonine-protein kinase mTOR OS=Homo sapiens GN=MTOR PE=1 SV=1
Q9UGJ1	4	2	20.5538	0.0190181	1.64503	Chronic Pancreatitis	Pancreas Cancer	Gamma-tubulin complex component 4 OS=Homo sapiens GN=TUBGCP4 PE=1 SV=1
C9J0T6	1	1	5.236	0.120668	1.78713	Chronic Pancreatitis	Pancreas Cancer	Ras-related protein Rab-17 (Fragment) OS=Homo sapiens GN=RAB17 PE=1 SV=1
P03952;C9J075;C9JCT1;E9PBC5	65	3	641.186	0.037963	1.09077	Pancreas Cancer	Chronic Pancreatitis	Plasma kallikrein OS=Homo sapiens GN=KLKB1 PE=1 SV=1
Q8TC44	2	1	9.2457	0.0247696	1.48076	Pancreas Cancer	Chronic Pancreatitis	POC1 centriolar protein homolog B OS=Homo sapiens GN=POC1B PE=1 SV=1
Q13043;F5H5B4	4	3	21.173	0.0805925	1.27601	Chronic Pancreatitis	Pancreas Cancer	Serine/threonine-protein kinase 4 OS=Homo sapiens GN=STK4 PE=1 SV=2
P27169	23	12	323.349	0.0276577	1.30353	Pancreas Cancer	Chronic Pancreatitis	Serum paraoxonase/arylesterase 1 OS=Homo sapiens GN=PON1 PE=1 SV=3
P05452;E9PHK0	28	17	259.305	0.00151666	1.23112	Pancreas Cancer	Chronic Pancreatitis	Tetranectin OS=Homo sapiens GN=CLEC3B PE=1 SV=3
Q9HCC9	2	2	10.4427	0.0286822	1.6627	Pancreas Cancer	Chronic Pancreatitis	Lateral signaling target protein 2 homolog OS=Homo sapiens GN=ZFYVE28 PE=1 SV=3
A0A0G2JNK4;A0A087WYC5;A0A087X010;A0A087X1C7;A0A0A0MS07;A0A0A0MS08;P01857	24	4	240.047	0.0343028	1.18685	Chronic Pancreatitis	Pancreas Cancer	Uncharacterized protein OS=Homo sapiens PE=4 SV=1
P48775;D6RA50;D6RB68	3	2	15.2191	0.000326613	1.35247	Pancreas Cancer	Chronic Pancreatitis	Tryptophan 2,3-dioxygenase OS=Homo sapiens GN=TDO2 PE=1 SV=1
J3KRM6	3	1	28.3917	0.0292896	1.31164	Chronic Pancreatitis	Pancreas Cancer	ATP-dependent DNA helicase Q5 (Fragment) OS=Homo sapiens GN=RECQL5 PE=1 SV=1
Q15582;H0Y8L3;H0Y9D7;H0YAB8;S4R3C6	18	11	123.467	0.0769791	1.41516	Chronic Pancreatitis	Pancreas Cancer	Transforming growth factor-beta-induced protein ig-h3 OS=Homo sapiens GN=TGFBI PE=1 SV=1
Q5VY80	2	1	10.0028	0.0477323	1.55983	Chronic Pancreatitis	Pancreas Cancer	Retinoic acid early transcript 1L protein OS=Homo sapiens GN=RAET1L PE=2 SV=1
P01019	53	44	451.3	0.0276577	1.29364	Pancreas Cancer	Chronic Pancreatitis	Angiotensinogen OS=Homo sapiens GN=AGT PE=1 SV=1
Q16774	3	1	15.1105	0.0257021	1.29922	Pancreas Cancer	Chronic Pancreatitis	Guanylate kinase OS=Homo sapiens GN=GUK1 PE=1 SV=2
Q9NQ79;A0A0C4DFP6;Q5T4F6	3	1	27.8593	0.0577517	1.44539	Chronic Pancreatitis	Pancreas Cancer	Cartilage acidic protein 1 OS=Homo sapiens GN=CRTAC1 PE=1 SV=2
Q13790	14	8	102.374	0.00242697	1.22369	Pancreas Cancer	Chronic Pancreatitis	Apolipoprotein F OS=Homo sapiens GN=APOF PE=1 SV=2
Q96N03	2	1	14.266	0.0638084	1.21299	Chronic Pancreatitis	Pancreas Cancer	V-set and transmembrane domain-containing protein 2-like protein OS=Homo sapiens GN=VSTM2L PE=1 SV=1
P01620;P01622;P01623	2	1	13.0681	0.0499161	1369.43	Pancreas Cancer	Chronic Pancreatitis	Ig kappa chain V-III region SIE OS=Homo sapiens PE=1 SV=1
P0DJI9	12	3	110.593	0.0459905	1.24454	Chronic Pancreatitis	Pancreas Cancer	Serum amyloid A-2 protein OS=Homo sapiens GN=SAA2 PE=1 SV=1
Q8IY34;F5H1C8;F5H251	2	1	16.0722	0.000251739	5.20018	Pancreas Cancer	Chronic Pancreatitis	Solute carrier family 15 member 3 OS=Homo sapiens GN=SLC15A3 PE=2 SV=2
D6RF35	126	5	1053.22	0.0337017	1.42877	Chronic Pancreatitis	Pancreas Cancer	Vitamin D-binding protein OS=Homo sapiens GN=GC PE=1 SV=1
A0A0A6YYK1	1	1	4.2751	0.00167728	2.10502	Pancreas Cancer	Chronic Pancreatitis	Protein TRAV8-1 (Fragment) OS=Homo sapiens GN=TRAV8-1 PE=4 SV=2
P10828	1	1	4.6413	0.00186685	12.5628	Chronic Pancreatitis	Pancreas Cancer	Thyroid hormone receptor beta OS=Homo sapiens GN=THRB PE=1 SV=2
H0YA70	2	1	9.7962	0.145997	1.13548	Chronic Pancreatitis	Pancreas Cancer	Multiple C2 and transmembrane domain-containing protein 1 (Fragment) OS=Homo sapiens GN=MCTP1 PE=1 SV=1
Q9NUG4;Q5JYR8	4	3	25.3769	0.0475617	1.24272	Pancreas Cancer	Chronic Pancreatitis	Cerebral cavernous malformations 2 protein-like OS=Homo sapiens GN=CCM2L PE=2 SV=3
F8VNZ8	1	1	5.9925	0.00777351	2.00146	Pancreas Cancer	Chronic Pancreatitis	Transmembrane protein 116 (Fragment) OS=Homo sapiens GN=TMEM116 PE=4 SV=1
Q8TEY7	4	1	16.9136	0.00199496	1.42398	Chronic Pancreatitis	Pancreas Cancer	Ubiquitin carboxyl-terminal hydrolase 33 OS=Homo sapiens GN=USP33 PE=1 SV=2
E5RIB6;Q15390	1	1	12.037	0.0176025	1.68574	Pancreas Cancer	Chronic Pancreatitis	Mitochondrial fission regulator 1 OS=Homo sapiens GN=MTFR1 PE=1 SV=1
Q5VWK5	3	1	16.4744	0.112422	236.582	Chronic Pancreatitis	Pancreas Cancer	Interleukin-23 receptor OS=Homo sapiens GN=IL23R PE=1 SV=3
C9JAW1	1	1	5.6061	0.0129431	3.96092	Pancreas Cancer	Chronic Pancreatitis	HMG box-containing protein 1 (Fragment) OS=Homo sapiens GN=HBP1 PE=1 SV=1
O95988	2	2	16.3378	0.0197614	1.66796	Chronic Pancreatitis	Pancreas Cancer	T-cell leukemia/lymphoma protein 1B OS=Homo sapiens GN=TCL1B PE=1 SV=1
H3BR08;H3BM92;H3BNY9;H3BRM0;H3BT06;H3BV34;O15305	2	1	16.7788	0.0546059	1.08359	Chronic Pancreatitis	Pancreas Cancer	Phosphomannomutase OS=Homo sapiens GN=PMM2 PE=1 SV=1
Q14520	23	14	174.409	0.111428	1.16581	Pancreas Cancer	Chronic Pancreatitis	Hyaluronan-binding protein 2 OS=Homo sapiens GN=HABP2 PE=1 SV=1
F8W9A4	2	1	18.6812	0.750792	1.99681	Pancreas Cancer	Chronic Pancreatitis	Transcription factor-like 5 protein OS=Homo sapiens GN=TCFL5 PE=1 SV=1
P32119	1	1	5.6984	0.0162449	1.34358	Pancreas Cancer	Chronic Pancreatitis	Peroxiredoxin-2 OS=Homo sapiens GN=PRDX2 PE=1 SV=5
Q13509;A0A0B4J269	1	1	5.6058	0.051686	2.02752	Chronic Pancreatitis	Pancreas Cancer	Tubulin beta-3 chain OS=Homo sapiens GN=TUBB3 PE=1 SV=2
H3BU10	3	2	15.7924	0.206686	1.03502	Chronic Pancreatitis	Pancreas Cancer	Uncharacterized protein OS=Homo sapiens GN=MGC35212 PE=4 SV=1
P06681;A0A0G2JIE7;B4DQI1;E9PDZ0;H0Y3H6;Q8N6L6	49	1	442.784	0.0723658	1.26568	Chronic Pancreatitis	Pancreas Cancer	Complement C2 OS=Homo sapiens GN=C2 PE=1 SV=2
P35858	33	22	296.133	0.0217305	1.35867	Pancreas Cancer	Chronic Pancreatitis	Insulin-like growth factor-binding protein complex acid labile subunit OS=Homo sapiens GN=IGFALS PE=1 SV=1
Q93075;H7C1D0;H7C1W4	5	2	34.2485	0.0313858	1.21433	Pancreas Cancer	Chronic Pancreatitis	Putative deoxyribonuclease TATDN2 OS=Homo sapiens GN=TATDN2 PE=2 SV=2
P04180;J3QKT0;J3QSE5	14	5	95.4655	0.12819	1.11255	Chronic Pancreatitis	Pancreas Cancer	Phosphatidylcholine-sterol acyltransferase OS=Homo sapiens GN=LCAT PE=1 SV=1
P07686;H0Y9B6;H0YA83;Q5URX0	3	2	23.1658	0.114636	1.12104	Chronic Pancreatitis	Pancreas Cancer	Beta-hexosaminidase subunit beta OS=Homo sapiens GN=HEXB PE=1 SV=3
B9A064;A0A075B6K8;A0A087WU42;A0A087WWC9;A0A087WWT5;A0A087WWU7;A0A087WX49;A0A087WXC3;A0A087WYN7;A0A087WYR4;A0A087X2A1;A0A0B4J231;P0CG04	19	3	151.262	0.040828	1.31374	Chronic Pancreatitis	Pancreas Cancer	Immunoglobulin lambda-like polypeptide 5 OS=Homo sapiens GN=IGLL5 PE=2 SV=2
Q9H857;C9J036;H7C4G8	3	1	16.2991	0.0415842	81.7867	Chronic Pancreatitis	Pancreas Cancer	5'-nucleotidase domain-containing protein 2 OS=Homo sapiens GN=NT5DC2 PE=1 SV=1
P68871;E9PEW8;E9PFT6;F8W6P5	18	9	177.946	0.00467893	1.1779	Pancreas Cancer	Chronic Pancreatitis	Hemoglobin subunit beta OS=Homo sapiens GN=HBB PE=1 SV=2
P05546	60	34	573.146	0.103716	1.16621	Pancreas Cancer	Chronic Pancreatitis	Heparin cofactor 2 OS=Homo sapiens GN=SERPIND1 PE=1 SV=3
Q6DN12;F5H415	4	1	28.0686	0.0959133	1.4286	Pancreas Cancer	Chronic Pancreatitis	Multiple C2 and transmembrane domain-containing protein 2 OS=Homo sapiens GN=MCTP2 PE=1 SV=3
F8W029	2	2	10.232	0.00550252	1.55569	Chronic Pancreatitis	Pancreas Cancer	Nascent polypeptide-associated complex subunit alpha OS=Homo sapiens GN=NACA PE=4 SV=1
A0A087WVS4	1	1	5.5417	0.189104	1.61847	Chronic Pancreatitis	Pancreas Cancer	High affinity immunoglobulin gamma Fc receptor IB OS=Homo sapiens GN=FCGR1B PE=4 SV=1
P29622	37	27	301.458	0.00355011	1.206	Pancreas Cancer	Chronic Pancreatitis	Kallistatin OS=Homo sapiens GN=SERPINA4 PE=1 SV=3
H3BRW9;Q02750	1	1	5.8161	3.50583e-06	1.80588	Pancreas Cancer	Chronic Pancreatitis	Dual-specificity mitogen-activated protein kinase kinase 1 OS=Homo sapiens GN=MAP2K1 PE=1 SV=1
Q9P2K8;H0YND8	4	1	23.3803	0.0570208	4.01642	Chronic Pancreatitis	Pancreas Cancer	Eukaryotic translation initiation factor 2-alpha kinase 4 OS=Homo sapiens GN=EIF2AK4 PE=1 SV=3
D6RA25;D6RA78;D6RI04;Q53HV7	1	1	5.8079	0.0892039	Infinity	Pancreas Cancer	Chronic Pancreatitis	Single-strand selective monofunctional uracil DNA glycosylase (Fragment) OS=Homo sapiens GN=SMUG1 PE=1 SV=1
P35908	6	4	34.9117	0.085621	1.11267	Pancreas Cancer	Chronic Pancreatitis	Keratin, type II cytoskeletal 2 epidermal OS=Homo sapiens GN=KRT2 PE=1 SV=2
P15260	2	1	11.2265	0.886412	1.12231	Pancreas Cancer	Chronic Pancreatitis	Interferon gamma receptor 1 OS=Homo sapiens GN=IFNGR1 PE=1 SV=1
Q76LX8;A0A0C4DFV8	11	4	66.6771	0.0444628	2.50596	Pancreas Cancer	Chronic Pancreatitis	A disintegrin and metalloproteinase with thrombospondin motifs 13 OS=Homo sapiens GN=ADAMTS13 PE=1 SV=1
G8JLH6	1	1	5.6931	0.159435	1.68467	Chronic Pancreatitis	Pancreas Cancer	Tetraspanin (Fragment) OS=Homo sapiens GN=CD9 PE=1 SV=1
Q86XI2;F8WE06	4	1	23.0891	4.44176e-05	2.00057	Pancreas Cancer	Chronic Pancreatitis	Condensin-2 complex subunit G2 OS=Homo sapiens GN=NCAPG2 PE=1 SV=1
Q6ZMR5;A0A0A0MR82	1	1	5.7377	0.000436056	1.95872	Pancreas Cancer	Chronic Pancreatitis	Transmembrane protease serine 11A OS=Homo sapiens GN=TMPRSS11A PE=1 SV=1
P02774;D6RBJ7;D6RF20	127	5	1062.72	0.00021741	2.08406	Pancreas Cancer	Chronic Pancreatitis	Vitamin D-binding protein OS=Homo sapiens GN=GC PE=1 SV=1
O00213;A0A075B7G8;A0A087WYH9;A0A087X0V7;J3KPL8	1	1	6.4529	0.00237944	2.28109	Pancreas Cancer	Chronic Pancreatitis	Amyloid beta A4 precursor protein-binding family B member 1 OS=Homo sapiens GN=APBB1 PE=1 SV=2
O95235	3	2	12.5169	0.0138941	1.23429	Pancreas Cancer	Chronic Pancreatitis	Kinesin-like protein KIF20A OS=Homo sapiens GN=KIF20A PE=1 SV=1
Q9UGQ2	2	2	10.1746	0.0805925	1.66356	Pancreas Cancer	Chronic Pancreatitis	Calcium channel flower homolog OS=Homo sapiens GN=CACFD1 PE=1 SV=1
O43236	4	2	19.1537	0.0679792	1.21444	Chronic Pancreatitis	Pancreas Cancer	Septin-4 OS=Homo sapiens GN=SEPT4 PE=1 SV=1
P42262	2	2	15.8432	0.131764	1.24941	Chronic Pancreatitis	Pancreas Cancer	Glutamate receptor 2 OS=Homo sapiens GN=GRIA2 PE=1 SV=3
Q9UGM5;C9JC68;E9PG08	18	9	154.718	0.058898	1.44489	Pancreas Cancer	Chronic Pancreatitis	Fetuin-B OS=Homo sapiens GN=FETUB PE=1 SV=2
P22352;A0A087X1J7;E5RG32;H0YC19	21	8	180.168	0.217624	1.287	Chronic Pancreatitis	Pancreas Cancer	Glutathione peroxidase 3 OS=Homo sapiens GN=GPX3 PE=1 SV=2
Q12805;C9J4J8;C9JPZ9;C9JQX7;C9JUM4;Q580Q6	9	5	67.6822	0.0162816	1.20283	Pancreas Cancer	Chronic Pancreatitis	EGF-containing fibulin-like extracellular matrix protein 1 OS=Homo sapiens GN=EFEMP1 PE=1 SV=2
Q8TDC3	4	1	26.357	0.0281659	2.25301	Pancreas Cancer	Chronic Pancreatitis	Serine/threonine-protein kinase BRSK1 OS=Homo sapiens GN=BRSK1 PE=1 SV=2
B4DLF1	1	1	5.3113	0.131859	1.20482	Pancreas Cancer	Chronic Pancreatitis	Casein kinase I isoform delta OS=Homo sapiens GN=CSNK1D PE=1 SV=1
Q9HBM0	4	2	27.4593	0.0499995	1.49181	Pancreas Cancer	Chronic Pancreatitis	Vezatin OS=Homo sapiens GN=VEZT PE=1 SV=3
Q14CX7;H0YHR9	5	1	32.0383	0.871291	1.1775	Pancreas Cancer	Chronic Pancreatitis	N-alpha-acetyltransferase 25, NatB auxiliary subunit OS=Homo sapiens GN=NAA25 PE=1 SV=1
P51884	26	16	238.555	0.050002	1.18829	Pancreas Cancer	Chronic Pancreatitis	Lumican OS=Homo sapiens GN=LUM PE=1 SV=2
P02766;A0A087WT59;A0A087WV45	23	19	290.863	0.0169315	1.36278	Pancreas Cancer	Chronic Pancreatitis	Transthyretin OS=Homo sapiens GN=TTR PE=1 SV=1
Q7Z478;A0A087WYN9	7	2	47.8824	0.41953	1.15961	Chronic Pancreatitis	Pancreas Cancer	ATP-dependent RNA helicase DHX29 OS=Homo sapiens GN=DHX29 PE=1 SV=2
H0Y7Z1;H0Y4K8	19	15	192.557	0.209866	2.90061	Chronic Pancreatitis	Pancreas Cancer	Fibronectin (Fragment) OS=Homo sapiens GN=FN1 PE=1 SV=1
H3BRZ0	1	1	5.4187	0.208987	1.0392	Pancreas Cancer	Chronic Pancreatitis	Putative sodium-coupled neutral amino acid transporter 7 (Fragment) OS=Homo sapiens GN=SLC38A7 PE=4 SV=1
P10643	59	42	545.006	0.0111131	1.06399	Pancreas Cancer	Chronic Pancreatitis	Complement component C7 OS=Homo sapiens GN=C7 PE=1 SV=2
H3BU78	1	1	6.4017	2.97371e-06	1.70463	Pancreas Cancer	Chronic Pancreatitis	Fructose-bisphosphate aldolase (Fragment) OS=Homo sapiens GN=ALDOA PE=1 SV=2
I3L2N6	1	1	12.094	0.157361	1.0046	Chronic Pancreatitis	Pancreas Cancer	Retinoid-inducible serine carboxypeptidase OS=Homo sapiens GN=SCPEP1 PE=1 SV=1
M0QXJ9	1	1	5.305	0.0898359	1.9261	Pancreas Cancer	Chronic Pancreatitis	Myotonin-protein kinase (Fragment) OS=Homo sapiens GN=DMPK PE=4 SV=1
Q14974;J3KTM9;J3QKQ5	2	1	20.8348	0.135839	1.41416	Chronic Pancreatitis	Pancreas Cancer	Importin subunit beta-1 OS=Homo sapiens GN=KPNB1 PE=1 SV=2
H7C486	3	2	28.6273	0.000211083	1.79804	Pancreas Cancer	Chronic Pancreatitis	Bile salt export pump (Fragment) OS=Homo sapiens GN=ABCB11 PE=1 SV=1
P55072;C9IZA5;C9JUP7	9	4	61.8749	0.947225	1.04315	Chronic Pancreatitis	Pancreas Cancer	Transitional endoplasmic reticulum ATPase OS=Homo sapiens GN=VCP PE=1 SV=4
P11766;H0YAG8	2	1	9.8611	0.216963	23.8872	Chronic Pancreatitis	Pancreas Cancer	Alcohol dehydrogenase class-3 OS=Homo sapiens GN=ADH5 PE=1 SV=4
Q96KN2	33	4	239.228	0.0491773	1.87466	Chronic Pancreatitis	Pancreas Cancer	Beta-Ala-His dipeptidase OS=Homo sapiens GN=CNDP1 PE=1 SV=4
Q03014;F8VU08	3	1	30.5055	0.00225636	1.31309	Pancreas Cancer	Chronic Pancreatitis	Hematopoietically-expressed homeobox protein HHEX OS=Homo sapiens GN=HHEX PE=1 SV=1
Q6ZU80;H0YJE3	5	1	27.0502	6.76088e-09	1.77499	Pancreas Cancer	Chronic Pancreatitis	Centrosomal protein of 128 kDa OS=Homo sapiens GN=CEP128 PE=1 SV=2
Q9GZN1	1	1	4.4587	0.0279519	1.5573	Chronic Pancreatitis	Pancreas Cancer	Actin-related protein 6 OS=Homo sapiens GN=ACTR6 PE=1 SV=1
G3V535	1	1	5.2378	0.896041	1.15932	Pancreas Cancer	Chronic Pancreatitis	Ena/VASP-like protein OS=Homo sapiens GN=EVL PE=1 SV=1
Q06455;A0A087WWT6;A0A0A0MSU1;E5RG85;E5RHJ8;E7ETA8;E7EWJ9	4	4	25.6913	0.220255	1.11601	Chronic Pancreatitis	Pancreas Cancer	Protein CBFA2T1 OS=Homo sapiens GN=RUNX1T1 PE=1 SV=2
P33076;A0A087X0L5;A0A087X2I7;A0A0B4J1S1	4	1	23.8058	0.230382	1.15174	Chronic Pancreatitis	Pancreas Cancer	MHC class II transactivator OS=Homo sapiens GN=CIITA PE=1 SV=3
I3L0J6	1	1	5.43	0.126351	26.6177	Pancreas Cancer	Chronic Pancreatitis	Phosphatidylcholine-sterol acyltransferase (Fragment) OS=Homo sapiens GN=LCAT PE=1 SV=1
F5GY80	46	1	430.56	0.658071	1.18601	Pancreas Cancer	Chronic Pancreatitis	Complement component C8 beta chain OS=Homo sapiens GN=C8B PE=1 SV=1
Q8N766	5	3	26.984	0.416283	1.02604	Chronic Pancreatitis	Pancreas Cancer	ER membrane protein complex subunit 1 OS=Homo sapiens GN=EMC1 PE=1 SV=1
Q86W50	1	1	9.8094	0.00126891	1.34259	Pancreas Cancer	Chronic Pancreatitis	Methyltransferase-like protein 16 OS=Homo sapiens GN=METTL16 PE=1 SV=2
I3L4A2;Q9UIC8	2	2	5.2162	0.154833	1.21384	Chronic Pancreatitis	Pancreas Cancer	Leucine carboxyl methyltransferase 1 (Fragment) OS=Homo sapiens GN=LCMT1 PE=1 SV=1
P07996;A8MZG1	46	26	356.359	0.0292064	1.16885	Pancreas Cancer	Chronic Pancreatitis	Thrombospondin-1 OS=Homo sapiens GN=THBS1 PE=1 SV=2
C9JX50	2	1	10.7307	0.385073	1.07187	Chronic Pancreatitis	Pancreas Cancer	Synaptotagmin-1 (Fragment) OS=Homo sapiens GN=SYT1 PE=1 SV=5
O94967;A0A0A0MRE6;E9PR96	3	2	16.2382	0.312364	1.06085	Chronic Pancreatitis	Pancreas Cancer	WD repeat-containing protein 47 OS=Homo sapiens GN=WDR47 PE=1 SV=1
Q4ADV7;H0YFN7	9	3	53.5157	0.271514	1.57195	Pancreas Cancer	Chronic Pancreatitis	RAB6A-GEF complex partner protein 1 OS=Homo sapiens GN=RIC1 PE=1 SV=2
K7EMB9;K7EJA5;K7EP43;K7EPJ0;K7ERK1;Q86TL0	1	1	6.2338	0.0899346	2.57764	Chronic Pancreatitis	Pancreas Cancer	Cysteine protease ATG4D (Fragment) OS=Homo sapiens GN=ATG4D PE=4 SV=1
P06858;E7EW14	4	3	34.288	0.00585464	1.29093	Pancreas Cancer	Chronic Pancreatitis	Lipoprotein lipase OS=Homo sapiens GN=LPL PE=1 SV=1
P63267;P62736;P68032;P68133	6	1	42.0333	0.000323413	4.14344	Pancreas Cancer	Chronic Pancreatitis	Actin, gamma-enteric smooth muscle OS=Homo sapiens GN=ACTG2 PE=1 SV=1
Q96H78	2	1	16.177	0.165227	1.13518	Pancreas Cancer	Chronic Pancreatitis	Solute carrier family 25 member 44 OS=Homo sapiens GN=SLC25A44 PE=2 SV=1
A6NMS2;D3YTJ7;P11908	1	1	5.6831	0.000345779	2.44554	Pancreas Cancer	Chronic Pancreatitis	Ribose-phosphate pyrophosphokinase 2 (Fragment) OS=Homo sapiens GN=PRPS2 PE=1 SV=2
P13645	23	13	160.303	0.0257021	1.82362	Pancreas Cancer	Chronic Pancreatitis	Keratin, type I cytoskeletal 10 OS=Homo sapiens GN=KRT10 PE=1 SV=6
P00915;E5RFE7;E5RFL2;E5RG43;E5RG81;E5RGU8;E5RH81;E5RHP7;E5RIF9;E5RII2;E5RJI8;H0YBE2	11	8	81.1606	0.0452213	1.12454	Pancreas Cancer	Chronic Pancreatitis	Carbonic anhydrase 1 OS=Homo sapiens GN=CA1 PE=1 SV=2
P32942;K7ERN2	4	1	21.2588	9.17276e-06	2.01615	Pancreas Cancer	Chronic Pancreatitis	Intercellular adhesion molecule 3 OS=Homo sapiens GN=ICAM3 PE=1 SV=2
Q9ULE3;C9JD15;F8WAT8	1	1	5.7882	0.111955	1.76438	Pancreas Cancer	Chronic Pancreatitis	DENN domain-containing protein 2A OS=Homo sapiens GN=DENND2A PE=2 SV=4
E9PFV3	1	1	6.9587	0.320549	1.0509	Pancreas Cancer	Chronic Pancreatitis	Peroxisome proliferator-activated receptor gamma OS=Homo sapiens GN=PPARG PE=4 SV=1
M0QXX7	1	1	5.3449	0.313735	1.40672	Pancreas Cancer	Chronic Pancreatitis	Uncharacterized protein OS=Homo sapiens PE=4 SV=1
Q86XA9;F5H619;H0YHS5;H0YIW3;H7C5W6	4	1	25.7936	0.4966	1.08654	Chronic Pancreatitis	Pancreas Cancer	HEAT repeat-containing protein 5A OS=Homo sapiens GN=HEATR5A PE=1 SV=2
I7HHH9	1	1	5.7068	0.176275	1.05494	Chronic Pancreatitis	Pancreas Cancer	Overexpressed in colon carcinoma 1 protein OS=Homo sapiens GN=OCC-1 PE=1 SV=1
P02649;E7ERP7;E9PEV4;H0Y7L5	51	39	471.418	0.319981	1.39403	Pancreas Cancer	Chronic Pancreatitis	Apolipoprotein E OS=Homo sapiens GN=APOE PE=1 SV=1
Q8NB42;K7ES26	2	1	11.1478	0.1267	2.37668	Chronic Pancreatitis	Pancreas Cancer	Zinc finger protein 527 OS=Homo sapiens GN=ZNF527 PE=2 SV=2
D6RG08	1	1	5.3803	0.0516067	1.10913	Chronic Pancreatitis	Pancreas Cancer	Integrin alpha-2 OS=Homo sapiens GN=ITGA2 PE=1 SV=1
Q6UXB3	1	1	4.8502	0.345078	3.31157	Chronic Pancreatitis	Pancreas Cancer	Ly6/PLAUR domain-containing protein 2 OS=Homo sapiens GN=LYPD2 PE=2 SV=1
P59646	1	1	5.4205	0.294351	Infinity	Pancreas Cancer	Chronic Pancreatitis	FXYD domain-containing ion transport regulator 4 OS=Homo sapiens GN=FXYD4 PE=3 SV=2
Q6KCM7;F8WEY9	3	1	19.4367	0.13152	1.22609	Chronic Pancreatitis	Pancreas Cancer	Calcium-binding mitochondrial carrier protein SCaMC-2 OS=Homo sapiens GN=SLC25A25 PE=1 SV=1
J3KNL2;I3L2M1;Q8WYJ6	2	1	17.1975	0.0252322	1.29605	Chronic Pancreatitis	Pancreas Cancer	Septin-1 OS=Homo sapiens GN=SEPT1 PE=1 SV=2
P00736;F5GWL0;F5H1N6;F5H1V0;F5H3A3;F5H3N3;F5H6Y3	47	2	433.118	0.56495	1.23703	Pancreas Cancer	Chronic Pancreatitis	Complement C1r subcomponent OS=Homo sapiens GN=C1R PE=1 SV=2
P02741;C9JRE9;Q5VVP7	6	5	48.3459	0.194947	2.78608	Chronic Pancreatitis	Pancreas Cancer	C-reactive protein OS=Homo sapiens GN=CRP PE=1 SV=1
G3XAK1	9	1	48.8262	0.432502	1.57563	Pancreas Cancer	Chronic Pancreatitis	Hepatocyte growth factor-like protein OS=Homo sapiens GN=MST1 PE=1 SV=1
Q9P2H5;E9PK78	5	2	29.7074	0.565203	1.1636	Pancreas Cancer	Chronic Pancreatitis	Ubiquitin carboxyl-terminal hydrolase 35 OS=Homo sapiens GN=USP35 PE=1 SV=3
Q9BRP7;A0A087WZ62;E9PK62	3	1	22.1849	4.89975e-05	1.72908	Pancreas Cancer	Chronic Pancreatitis	Ferredoxin-fold anticodon-binding domain-containing protein 1 OS=Homo sapiens GN=FDXACB1 PE=1 SV=3
H0YL55;Q9NWH9	2	2	9.9448	0.280786	1.16057	Chronic Pancreatitis	Pancreas Cancer	SAFB-like transcription modulator (Fragment) OS=Homo sapiens GN=SLTM PE=1 SV=1
P20851;Q5VVQ7	11	6	80.1569	0.0343028	1.21913	Pancreas Cancer	Chronic Pancreatitis	C4b-binding protein beta chain OS=Homo sapiens GN=C4BPB PE=1 SV=1
Q9NUL3;A0A0A0MTC4;A0A0A0MTC5;A0A0A0MTC6;A0A0A0MTD1;E5RJN7;E7EPX0;E7EVJ4;E9PH62;F8VPI7;G5EA18;H0YBY0	4	1	21.9059	0.07938	2.31675	Pancreas Cancer	Chronic Pancreatitis	Double-stranded RNA-binding protein Staufen homolog 2 OS=Homo sapiens GN=STAU2 PE=1 SV=1
P17028	1	1	5.6961	0.942647	29.6887	Pancreas Cancer	Chronic Pancreatitis	Zinc finger protein 24 OS=Homo sapiens GN=ZNF24 PE=1 SV=4
P02775	13	9	89.3573	0.00981281	1.256	Pancreas Cancer	Chronic Pancreatitis	Platelet basic protein OS=Homo sapiens GN=PPBP PE=1 SV=3
P0DJI8;E9PQD6	11	4	99.0227	0.487797	1.90852	Chronic Pancreatitis	Pancreas Cancer	Serum amyloid A-1 protein OS=Homo sapiens GN=SAA1 PE=1 SV=1
P20718;A0A0C4DGJ9	1	1	5.7404	0.0128714	1.53178	Pancreas Cancer	Chronic Pancreatitis	Granzyme H OS=Homo sapiens GN=GZMH PE=1 SV=1
Q6AI08;K7EIX2;K7ELR8;K7ESP5	13	5	72.5229	0.618217	1.03415	Chronic Pancreatitis	Pancreas Cancer	HEAT repeat-containing protein 6 OS=Homo sapiens GN=HEATR6 PE=1 SV=1
Q92791	1	1	5.0038	0.00324662	1.36495	Chronic Pancreatitis	Pancreas Cancer	Synaptonemal complex protein SC65 OS=Homo sapiens GN=LEPREL4 PE=1 SV=1
Q7Z4H7;Q5SYF9;Q5VY60	6	3	40.3765	0.228284	1.25852	Chronic Pancreatitis	Pancreas Cancer	HAUS augmin-like complex subunit 6 OS=Homo sapiens GN=HAUS6 PE=1 SV=2
P07225;C9K0R0;G5E9F8	40	19	369.449	0.051686	1.1472	Pancreas Cancer	Chronic Pancreatitis	Vitamin K-dependent protein S OS=Homo sapiens GN=PROS1 PE=1 SV=1
P02765;C9JV77	78	53	504.774	0.12297	1.10906	Pancreas Cancer	Chronic Pancreatitis	Alpha-2-HS-glycoprotein OS=Homo sapiens GN=AHSG PE=1 SV=1
Q8NHC4	2	1	16.9092	0.251378	53.5969	Pancreas Cancer	Chronic Pancreatitis	Olfactory receptor 10J5 OS=Homo sapiens GN=OR10J5 PE=2 SV=1
Q9UK55;G3V2W1	27	19	196.184	0.17182	1.07914	Chronic Pancreatitis	Pancreas Cancer	Protein Z-dependent protease inhibitor OS=Homo sapiens GN=SERPINA10 PE=1 SV=1
O95445;Q5SRP5	12	6	89.8632	0.358879	1.56376	Pancreas Cancer	Chronic Pancreatitis	Apolipoprotein M OS=Homo sapiens GN=APOM PE=1 SV=2
F5H2D5;A0A087WVW6;Q9UHV5	1	1	10.6978	0.253599	1.22499	Pancreas Cancer	Chronic Pancreatitis	Rap guanine nucleotide exchange factor-like 1 OS=Homo sapiens GN=RAPGEFL1 PE=1 SV=1
Q6P2D8;E9PJ58;E9PL06;E9PMT6	2	1	10.0884	0.0334712	2.33912	Pancreas Cancer	Chronic Pancreatitis	X-ray radiation resistance-associated protein 1 OS=Homo sapiens GN=XRRA1 PE=2 SV=2
H0YNC5;O14672	1	1	5.3581	0.166259	1.23805	Chronic Pancreatitis	Pancreas Cancer	Disintegrin and metalloproteinase domain-containing protein 10 (Fragment) OS=Homo sapiens GN=ADAM10 PE=1 SV=1
P43490;A0A0C4DFS8	3	1	20.1123	0.00148455	3.71501	Pancreas Cancer	Chronic Pancreatitis	Nicotinamide phosphoribosyltransferase OS=Homo sapiens GN=NAMPT PE=1 SV=1
F6SRW8	1	1	5.261	0.000158076	3.43288	Chronic Pancreatitis	Pancreas Cancer	Intraflagellar transport protein 88 homolog (Fragment) OS=Homo sapiens GN=IFT88 PE=4 SV=1
O14791;B1AH96	19	11	161.151	0.142946	1.12547	Pancreas Cancer	Chronic Pancreatitis	Apolipoprotein L1 OS=Homo sapiens GN=APOL1 PE=1 SV=5
Q9BWU0;A0A087WWF4;A0A087X0M4;H7C256	9	4	61.8329	0.50996	1.32565	Pancreas Cancer	Chronic Pancreatitis	Kanadaptin OS=Homo sapiens GN=SLC4A1AP PE=1 SV=1
Q8N1H7	2	2	14.1248	0.0237743	1.74237	Pancreas Cancer	Chronic Pancreatitis	Protein SIX6OS1 OS=Homo sapiens GN=SIX6OS1 PE=2 SV=2
P08571;D6RFL4	15	9	123.929	0.169624	1.10677	Chronic Pancreatitis	Pancreas Cancer	Monocyte differentiation antigen CD14 OS=Homo sapiens GN=CD14 PE=1 SV=2
K7EQ52	1	1	5.6543	0.19551	1.48347	Chronic Pancreatitis	Pancreas Cancer	Zinc finger protein 382 (Fragment) OS=Homo sapiens GN=ZNF382 PE=4 SV=1
Q16075;A0A0A0MSV5	2	1	10.9203	0.115776	2.36866	Chronic Pancreatitis	Pancreas Cancer	Oct-1B OS=Homo sapiens GN=oct-1B PE=2 SV=1
I3L402	2	1	14.6905	0.352941	Infinity	Chronic Pancreatitis	Pancreas Cancer	Transient receptor potential cation channel subfamily V member 3 (Fragment) OS=Homo sapiens GN=TRPV3 PE=4 SV=1
Q8IWW8;E5RFL4	2	1	15.896	0.292963	1.14686	Pancreas Cancer	Chronic Pancreatitis	Hydroxyacid-oxoacid transhydrogenase, mitochondrial OS=Homo sapiens GN=ADHFE1 PE=1 SV=1
K7ER32	2	1	14.5004	0.103901	2.43329	Chronic Pancreatitis	Pancreas Cancer	R3H domain-containing protein 4 OS=Homo sapiens GN=R3HDM4 PE=1 SV=1
Q8N3T1;C9JGI4	6	4	33.3454	0.069055	1.23752	Pancreas Cancer	Chronic Pancreatitis	Polypeptide N-acetylgalactosaminyltransferase 15 OS=Homo sapiens GN=GALNT15 PE=2 SV=2
P10070	4	2	20.9272	0.698908	1.01667	Chronic Pancreatitis	Pancreas Cancer	Zinc finger protein GLI2 OS=Homo sapiens GN=GLI2 PE=1 SV=4
Q08380;K7EJD3;K7EJY8;K7EKQ5;K7EN99;K7EP36;K7ERZ6;K7ES75;K7ESM3	13	8	81.7909	0.440906	1.14939	Pancreas Cancer	Chronic Pancreatitis	Galectin-3-binding protein OS=Homo sapiens GN=LGALS3BP PE=1 SV=1
Q9NP86	3	2	18.7327	0.158957	15.7483	Pancreas Cancer	Chronic Pancreatitis	Calcium-binding protein 5 OS=Homo sapiens GN=CABP5 PE=1 SV=1
Q8NH73	1	1	5.2442	0.149194	1.01029	Chronic Pancreatitis	Pancreas Cancer	Olfactory receptor 4S2 OS=Homo sapiens GN=OR4S2 PE=3 SV=2
Q6GQQ9;Q5SZ59	8	1	50.4124	0.98193	1.86457	Chronic Pancreatitis	Pancreas Cancer	OTU domain-containing protein 7B OS=Homo sapiens GN=OTUD7B PE=1 SV=1
A0A0D9SG55	1	1	5.2163	0.183116	1.23768	Pancreas Cancer	Chronic Pancreatitis	Transcription factor 4 (Fragment) OS=Homo sapiens GN=TCF4 PE=1 SV=1
Q6TFL4;C9J3M5	9	4	57.4048	0.3234	2.4743	Pancreas Cancer	Chronic Pancreatitis	Kelch-like protein 24 OS=Homo sapiens GN=KLHL24 PE=2 SV=1
Q75MZ5	1	1	5.8435	0.149955	5.18674	Pancreas Cancer	Chronic Pancreatitis	Forkhead box P2, isoform CRA_a OS=Homo sapiens GN=FOXP2 PE=1 SV=1
Q562R1	5	2	29.903	0.619411	1.1604	Pancreas Cancer	Chronic Pancreatitis	Beta-actin-like protein 2 OS=Homo sapiens GN=ACTBL2 PE=1 SV=2
O94830	2	1	15.1286	0.0317935	1.57199	Pancreas Cancer	Chronic Pancreatitis	Phospholipase DDHD2 OS=Homo sapiens GN=DDHD2 PE=1 SV=2
Q96RT8;A0A087X1Z1;A0A0G2JPW5;A0A0G2JQX1;A0A0G2JSA7	2	1	16.2692	0.114166	4.44894	Pancreas Cancer	Chronic Pancreatitis	Gamma-tubulin complex component 5 OS=Homo sapiens GN=TUBGCP5 PE=1 SV=1
Q86W11;C9JCM2;K7EPB0;K7ERA9;M0QZC3;M0R1Y0	2	1	11.0873	0.107903	1.35084	Pancreas Cancer	Chronic Pancreatitis	Zinc finger and SCAN domain-containing protein 30 OS=Homo sapiens GN=ZSCAN30 PE=1 SV=1
J3QRU2	2	1	10.6023	0.814148	1.93604	Pancreas Cancer	Chronic Pancreatitis	Monocarboxylate transporter 4 (Fragment) OS=Homo sapiens GN=SLC16A3 PE=1 SV=1
Q9C093;H0Y989;H0YAC0	13	3	75.5297	0.00147876	1.75786	Pancreas Cancer	Chronic Pancreatitis	Sperm flagellar protein 2 OS=Homo sapiens GN=SPEF2 PE=1 SV=2
Q04756;D6RAR4	23	14	199.321	0.0978534	1.25176	Pancreas Cancer	Chronic Pancreatitis	Hepatocyte growth factor activator OS=Homo sapiens GN=HGFAC PE=1 SV=1
K7ENW9	1	1	5.5237	0.136184	1.82954	Pancreas Cancer	Chronic Pancreatitis	NF-kappa-B inhibitor delta (Fragment) OS=Homo sapiens GN=NFKBID PE=4 SV=1
A0A087WTX5;A0A075B6H6;A0A087WWV8;A0A087WYL9;A0A087WZW8;A0A087X130;A0A087X1V9;P01834	12	6	133.911	0.767108	1.25032	Chronic Pancreatitis	Pancreas Cancer	Ig kappa chain C region OS=Homo sapiens GN=IGKC PE=1 SV=1
H0Y790	1	1	6.2642	0.225585	1.28345	Pancreas Cancer	Chronic Pancreatitis	Transcription factor RFX3 (Fragment) OS=Homo sapiens GN=RFX3 PE=4 SV=1
E9PLV9;E9PIC3;E9PQT4;Q9UHI5	2	1	17.4791	0.76164	4.47599	Pancreas Cancer	Chronic Pancreatitis	Large neutral amino acids transporter small subunit 2 OS=Homo sapiens GN=SLC7A8 PE=1 SV=1
P05090;C9JF17;C9JX71;F8WBT9	19	11	179.247	0.228284	1.08931	Chronic Pancreatitis	Pancreas Cancer	Apolipoprotein D OS=Homo sapiens GN=APOD PE=1 SV=1
P32780	1	1	5.4893	0.215214	1.65056	Chronic Pancreatitis	Pancreas Cancer	General transcription factor IIH subunit 1 OS=Homo sapiens GN=GTF2H1 PE=1 SV=1
P54803;A0A087WX10;A0A0A0MQV0;G3V4M2;G3V5E8	1	1	10.8712	0.583985	1.36381	Pancreas Cancer	Chronic Pancreatitis	Galactocerebrosidase OS=Homo sapiens GN=GALC PE=1 SV=2
Q6S8J3;A5A3E0	14	4	91.065	0.12297	1.22595	Chronic Pancreatitis	Pancreas Cancer	POTE ankyrin domain family member E OS=Homo sapiens GN=POTEE PE=1 SV=3
H0YJ11;H0YJW3;H7C5W8;H9KV75;P12814	2	1	17.4453	0.0319517	1.81414	Chronic Pancreatitis	Pancreas Cancer	Alpha-actinin-1 (Fragment) OS=Homo sapiens GN=ACTN1 PE=1 SV=1
C9J8H1	2	2	12.2194	0.623141	1.03367	Pancreas Cancer	Chronic Pancreatitis	V-type proton ATPase subunit E 1 (Fragment) OS=Homo sapiens GN=ATP6V1E1 PE=1 SV=1
Q14694;J3KT19	4	2	25.314	0.673276	1.43827	Chronic Pancreatitis	Pancreas Cancer	Ubiquitin carboxyl-terminal hydrolase 10 OS=Homo sapiens GN=USP10 PE=1 SV=2
Q8IYS0;B4DF12;E9PHT3	5	3	28.2392	0.12819	1.06639	Pancreas Cancer	Chronic Pancreatitis	GRAM domain-containing protein 1C OS=Homo sapiens GN=GRAMD1C PE=1 SV=2
P43251;C9JSN9	21	14	157.997	0.158957	1.1523	Pancreas Cancer	Chronic Pancreatitis	Biotinidase OS=Homo sapiens GN=BTD PE=1 SV=2
Q9H3G5;A0A087WVP6;A0A087WXJ9;C9JI22;C9JLV0	8	3	47.8178	0.969432	1.01924	Chronic Pancreatitis	Pancreas Cancer	Probable serine carboxypeptidase CPVL OS=Homo sapiens GN=CPVL PE=1 SV=2
Q96QG7	3	1	13.8436	0.809989	1.37552	Pancreas Cancer	Chronic Pancreatitis	Myotubularin-related protein 9 OS=Homo sapiens GN=MTMR9 PE=1 SV=1
Q8IZV5	1	1	12.1084	0.0285151	2.55917	Pancreas Cancer	Chronic Pancreatitis	Retinol dehydrogenase 10 OS=Homo sapiens GN=RDH10 PE=1 SV=1
Q9Y2C4	1	1	9.4916	0.547564	1.50321	Pancreas Cancer	Chronic Pancreatitis	Nuclease EXOG, mitochondrial OS=Homo sapiens GN=EXOG PE=1 SV=2
Q9H7M9	1	1	5.3009	0.00707229	82.7984	Pancreas Cancer	Chronic Pancreatitis	Platelet receptor Gi24 OS=Homo sapiens GN=C10orf54 PE=1 SV=3
Q8IWR0;I3L282;I3L323	12	5	85.6665	0.514454	1.07802	Pancreas Cancer	Chronic Pancreatitis	Zinc finger CCCH domain-containing protein 7A OS=Homo sapiens GN=ZC3H7A PE=1 SV=1
Q9NS87	7	1	38.6078	0.000251774	1.37811	Pancreas Cancer	Chronic Pancreatitis	Kinesin-like protein KIF15 OS=Homo sapiens GN=KIF15 PE=1 SV=1
Q9GZP7	2	1	16.0956	0.469156	1.55895	Pancreas Cancer	Chronic Pancreatitis	Vomeronasal type-1 receptor 1 OS=Homo sapiens GN=VN1R1 PE=2 SV=1
J3QKW0	1	1	6.1719	0.991641	1.22802	Pancreas Cancer	Chronic Pancreatitis	SAP30-binding protein OS=Homo sapiens GN=SAP30BP PE=4 SV=1
D6RBY1	1	1	5.7816	0.603546	1.15196	Pancreas Cancer	Chronic Pancreatitis	Claudin (Fragment) OS=Homo sapiens GN=CLDN24 PE=3 SV=1
P53602	8	3	44.4459	0.373724	1.72745	Pancreas Cancer	Chronic Pancreatitis	Diphosphomevalonate decarboxylase OS=Homo sapiens GN=MVD PE=1 SV=1
Q5TFD1;F5H5M7;Q5TFC9	3	1	17.6064	0.875379	2.2197	Pancreas Cancer	Chronic Pancreatitis	Interferon gamma receptor 1 (Fragment) OS=Homo sapiens GN=IFNGR1 PE=1 SV=1
H0YMG9	1	1	4.3788	0.126035	1.43785	Pancreas Cancer	Chronic Pancreatitis	Solute carrier family 12 member 1 (Fragment) OS=Homo sapiens GN=SLC12A1 PE=4 SV=2
Q96MX6;Q86YQ0	2	1	10.7364	0.290501	4.15656	Chronic Pancreatitis	Pancreas Cancer	WD repeat-containing protein 92 OS=Homo sapiens GN=WDR92 PE=1 SV=1
P69849;A0A087X117;A0A0G2JN29;J3KN36;Q15155	1	1	4.1838	0.223514	1.01932	Pancreas Cancer	Chronic Pancreatitis	Nodal modulator 3 OS=Homo sapiens GN=NOMO3 PE=3 SV=2
Q86WV1	1	1	5.1355	0.428774	1.19652	Chronic Pancreatitis	Pancreas Cancer	Src kinase-associated phosphoprotein 1 OS=Homo sapiens GN=SKAP1 PE=1 SV=3
C9JBT1	2	1	12.1012	0.608415	1.24225	Pancreas Cancer	Chronic Pancreatitis	Maturin (Fragment) OS=Homo sapiens GN=MTURN PE=1 SV=1
P16233	6	5	37.8155	0.776513	1.22301	Pancreas Cancer	Chronic Pancreatitis	Pancreatic triacylglycerol lipase OS=Homo sapiens GN=PNLIP PE=1 SV=1
P55056	9	3	65.7553	0.156885	1.13312	Pancreas Cancer	Chronic Pancreatitis	Apolipoprotein C-IV OS=Homo sapiens GN=APOC4 PE=1 SV=1
Q9UPS8;E7ESJ3	4	3	20.4392	0.963877	1.04187	Pancreas Cancer	Chronic Pancreatitis	Ankyrin repeat domain-containing protein 26 OS=Homo sapiens GN=ANKRD26 PE=1 SV=3
Q14563	4	2	32.1761	0.459667	1.98837	Pancreas Cancer	Chronic Pancreatitis	Semaphorin-3A OS=Homo sapiens GN=SEMA3A PE=1 SV=1
P62079;B7Z317;D6R9N6	1	1	4.8962	0.505539	7.27116	Pancreas Cancer	Chronic Pancreatitis	Tetraspanin-5 OS=Homo sapiens GN=TSPAN5 PE=2 SV=1
P40818;A0A075B720	1	1	4.6213	0.427543	1.14451	Pancreas Cancer	Chronic Pancreatitis	Ubiquitin carboxyl-terminal hydrolase 8 OS=Homo sapiens GN=USP8 PE=1 SV=1
Q9NZP8;F5GWF3;F5H2Z5;F5H6S5;F5H7C8;H0YFL7	14	7	111.098	0.0922562	1.28733	Pancreas Cancer	Chronic Pancreatitis	Complement C1r subcomponent-like protein OS=Homo sapiens GN=C1RL PE=1 SV=2
H0YJP6;H0Y8L2	1	1	5.5899	0.29024	1.33544	Pancreas Cancer	Chronic Pancreatitis	Tubulin polymerization-promoting protein family member 2 (Fragment) OS=Homo sapiens GN=TPPP2 PE=1 SV=1
A0A087WX17;A0A087WU43;A0A087WXI5;H3BNC6;P12830	1	1	6.348	0.066917	1.2122	Pancreas Cancer	Chronic Pancreatitis	Cadherin-1 OS=Homo sapiens GN=CDH1 PE=1 SV=1
Q5GLZ8	7	3	37.7439	0.432664	1.04533	Chronic Pancreatitis	Pancreas Cancer	Probable E3 ubiquitin-protein ligase HERC4 OS=Homo sapiens GN=HERC4 PE=1 SV=1
Q96EP1;F5GWH4;F5H375;F5H829	3	2	16.0893	0.454869	1.12645	Pancreas Cancer	Chronic Pancreatitis	E3 ubiquitin-protein ligase CHFR OS=Homo sapiens GN=CHFR PE=1 SV=2
A0A087WUJ8;A8K0H0	1	1	5.746	0.726171	1.17068	Pancreas Cancer	Chronic Pancreatitis	Interferon alpha-inducible protein 27, mitochondrial (Fragment) OS=Homo sapiens GN=IFI27 PE=1 SV=1
Q8NDI1	5	3	29.8184	0.299882	8.55284	Pancreas Cancer	Chronic Pancreatitis	EH domain-binding protein 1 OS=Homo sapiens GN=EHBP1 PE=1 SV=3
A0A0D9SG88;Q5TFM2	55	2	498.301	0.509686	1.57849	Pancreas Cancer	Chronic Pancreatitis	Complement factor H OS=Homo sapiens GN=CFH PE=1 SV=1
Q9Y6X2	1	1	4.7678	0.0271572	1.44472	Pancreas Cancer	Chronic Pancreatitis	E3 SUMO-protein ligase PIAS3 OS=Homo sapiens GN=PIAS3 PE=1 SV=2
P55058	7	6	40.3848	0.76179	1.02339	Chronic Pancreatitis	Pancreas Cancer	Phospholipid transfer protein OS=Homo sapiens GN=PLTP PE=1 SV=1
Q7Z3K6	3	2	14.0576	0.220255	2.22171	Pancreas Cancer	Chronic Pancreatitis	Mesoderm induction early response protein 3 OS=Homo sapiens GN=MIER3 PE=1 SV=2
Q9Y5Q3	2	1	12.3791	0.557438	6.74564	Pancreas Cancer	Chronic Pancreatitis	Transcription factor MafB OS=Homo sapiens GN=MAFB PE=1 SV=2
E9PIN0	7	2	41.4196	0.848033	2.09655	Pancreas Cancer	Chronic Pancreatitis	Serine-protein kinase ATM (Fragment) OS=Homo sapiens GN=ATM PE=1 SV=1
D6R991;A8MXP9;D6R8Z5;D6R9F3;D6RB45;D6RBS2;D6RCM3;D6REK4;D6REM6;P43243	1	1	5.0829	0.427445	1.12719	Pancreas Cancer	Chronic Pancreatitis	Matrin-3 (Fragment) OS=Homo sapiens GN=MATR3 PE=1 SV=1
H7BZQ6;C9JPF8;Q9H9H5	2	1	16.2314	0.330537	3.00715	Pancreas Cancer	Chronic Pancreatitis	MAP6 domain-containing protein 1 (Fragment) OS=Homo sapiens GN=MAP6D1 PE=1 SV=1
Q9BSG0	1	1	3.9135	0.0892039	33.6693	Pancreas Cancer	Chronic Pancreatitis	Protease-associated domain-containing protein 1 OS=Homo sapiens GN=PRADC1 PE=1 SV=1
P22891	4	2	21.384	0.126192	2.18901	Pancreas Cancer	Chronic Pancreatitis	Vitamin K-dependent protein Z OS=Homo sapiens GN=PROZ PE=1 SV=2
Q15506	2	2	17.1898	0.180789	1.0015	Pancreas Cancer	Chronic Pancreatitis	Sperm surface protein Sp17 OS=Homo sapiens GN=SPA17 PE=1 SV=1
O15397	14	3	100.715	0.0525454	1.35715	Pancreas Cancer	Chronic Pancreatitis	Importin-8 OS=Homo sapiens GN=IPO8 PE=1 SV=2
P06340	3	3	26.1814	0.908472	1.48778	Pancreas Cancer	Chronic Pancreatitis	HLA class II histocompatibility antigen, DO alpha chain OS=Homo sapiens GN=HLA-DOA PE=1 SV=1
P02745;X6RLJ0	7	4	51.9896	0.00012271	1.69724	Pancreas Cancer	Chronic Pancreatitis	Complement C1q subcomponent subunit A OS=Homo sapiens GN=C1QA PE=1 SV=2
B0YIW2;P02656	19	11	193.677	0.337311	1.16992	Pancreas Cancer	Chronic Pancreatitis	Apolipoprotein C-III OS=Homo sapiens GN=APOC3 PE=1 SV=1
Q12768;E5RFU6;E7EQI7	4	1	19.6011	0.839877	1.29497	Pancreas Cancer	Chronic Pancreatitis	WASH complex subunit strumpellin OS=Homo sapiens GN=KIAA0196 PE=1 SV=1
J3QR05	1	1	10.7742	0.315806	1.06621	Chronic Pancreatitis	Pancreas Cancer	pre-rRNA-processing protein FTSJ3 OS=Homo sapiens GN=FTSJ3 PE=1 SV=1
H7C3S7	1	1	12.0182	0.283954	4.38059	Pancreas Cancer	Chronic Pancreatitis	Major facilitator superfamily domain-containing protein 9 (Fragment) OS=Homo sapiens GN=MFSD9 PE=4 SV=1
I3L0A1	1	1	5.9519	0.641829	1.21221	Pancreas Cancer	Chronic Pancreatitis	Cysteine-rich secretory protein 3 (Fragment) OS=Homo sapiens GN=CRISP3 PE=1 SV=1
C9JIV1;C9JME4;E7EMG7;Q6ZWE5;Q7RTX9	1	1	12.0062	0.205541	1.79296	Pancreas Cancer	Chronic Pancreatitis	Monocarboxylate transporter 14 (Fragment) OS=Homo sapiens GN=SLC16A14 PE=4 SV=1
J3KRP0	32	3	226.993	0.340847	1.1267	Pancreas Cancer	Chronic Pancreatitis	Beta-Ala-His dipeptidase OS=Homo sapiens GN=CNDP1 PE=1 SV=2
Q14588;K7ELL2	3	1	15.5928	0.986102	1.32237	Pancreas Cancer	Chronic Pancreatitis	Zinc finger protein 234 OS=Homo sapiens GN=ZNF234 PE=2 SV=3
Q16557;M0QX68	3	2	19.2743	0.333798	1.32793	Chronic Pancreatitis	Pancreas Cancer	Pregnancy-specific beta-1-glycoprotein 3 OS=Homo sapiens GN=PSG3 PE=2 SV=2
Q8NA42;K7EJN0	1	1	11.0948	0.0242208	1.76278	Pancreas Cancer	Chronic Pancreatitis	Zinc finger protein 383 OS=Homo sapiens GN=ZNF383 PE=2 SV=1
K7ER74;K7EMC3;P02655;Q6P163;V9GYJ8	17	11	122.019	0.603546	1.3475	Chronic Pancreatitis	Pancreas Cancer	Protein APOC4-APOC2 OS=Homo sapiens GN=APOC4-APOC2 PE=4 SV=1
J3KMW6	1	1	12.6952	0.706831	4.73719	Pancreas Cancer	Chronic Pancreatitis	Meteorin (Fragment) OS=Homo sapiens GN=METRN PE=1 SV=1
Q8N9W8	1	1	4.8761	0.448752	4.6085	Pancreas Cancer	Chronic Pancreatitis	Protein FAM71D OS=Homo sapiens GN=FAM71D PE=2 SV=2
J3KTJ1;J3QRS3;O14950;P19105;P24844	3	1	31.4645	0.00346814	1.67775	Pancreas Cancer	Chronic Pancreatitis	Myosin regulatory light chain 12A (Fragment) OS=Homo sapiens GN=MYL12A PE=1 SV=1
I3L1Z9	1	1	4.8092	0.202307	1.1183	Pancreas Cancer	Chronic Pancreatitis	Rabankyrin-5 (Fragment) OS=Homo sapiens GN=ANKFY1 PE=1 SV=1
Q8IVH4;Q495G5	5	3	25.8032	0.0313858	1.94134	Pancreas Cancer	Chronic Pancreatitis	Methylmalonic aciduria type A protein, mitochondrial OS=Homo sapiens GN=MMAA PE=1 SV=1
A0A0G2JQ13;Q8N736	1	1	5.9315	0.331111	1.27613	Pancreas Cancer	Chronic Pancreatitis	Killer cell immunoglobulin-like receptor 2DL4 OS=Homo sapiens GN=KIR2DL4 PE=4 SV=1
P40197	11	8	58.3883	0.337311	1.0766	Pancreas Cancer	Chronic Pancreatitis	Platelet glycoprotein V OS=Homo sapiens GN=GP5 PE=1 SV=1
I3L1E1	1	1	5.5959	0.000326569	2.18686	Pancreas Cancer	Chronic Pancreatitis	Uncharacterized protein C19orf84 OS=Homo sapiens GN=C19orf84 PE=4 SV=1
E9PMH5;A0A087X2B2;E9PQZ9;H0YDY3;Q13490	3	1	15.6809	0.488528	1.05534	Chronic Pancreatitis	Pancreas Cancer	Baculoviral IAP repeat-containing protein 2 OS=Homo sapiens GN=BIRC2 PE=1 SV=1
Q66K74;M0QXE8;M0QXQ9;M0QZ50;M0R1J2	4	1	27.4523	0.0127471	3.13639	Pancreas Cancer	Chronic Pancreatitis	Microtubule-associated protein 1S OS=Homo sapiens GN=MAP1S PE=1 SV=2
C9JIM8	1	1	5.359	0.120754	1.55944	Pancreas Cancer	Chronic Pancreatitis	Solute carrier family 2, facilitated glucose transporter member 1 (Fragment) OS=Homo sapiens GN=SLC2A1 PE=3 SV=5
Q9NR50;A0A0D9SEN0	1	1	6.68	0.663124	1.19134	Pancreas Cancer	Chronic Pancreatitis	Translation initiation factor eIF-2B subunit gamma OS=Homo sapiens GN=EIF2B3 PE=1 SV=1
P69905;G3V1N2	11	7	112.815	0.152802	1.41264	Pancreas Cancer	Chronic Pancreatitis	Hemoglobin subunit alpha OS=Homo sapiens GN=HBA1 PE=1 SV=2
Q96SL1	1	1	9.2436	0.824358	11.2131	Pancreas Cancer	Chronic Pancreatitis	Disrupted in renal carcinoma protein 2 OS=Homo sapiens GN=DIRC2 PE=1 SV=1
G3V1D5;Q3MJ62	1	1	4.8399	0.630447	1.94708	Pancreas Cancer	Chronic Pancreatitis	HCG1999309, isoform CRA_b OS=Homo sapiens GN=ZSCAN23 PE=4 SV=1
Q9Y5I2;Q9Y5H6	3	1	15.8041	0.0790407	1.17449	Pancreas Cancer	Chronic Pancreatitis	Protocadherin alpha-10 OS=Homo sapiens GN=PCDHA10 PE=2 SV=1
P32004	5	2	38.2498	0.913997	1.27696	Pancreas Cancer	Chronic Pancreatitis	Neural cell adhesion molecule L1 OS=Homo sapiens GN=L1CAM PE=1 SV=2
A0A0G2JPR0	217	1	2167.99	0.0449946	102.66	Pancreas Cancer	Chronic Pancreatitis	Complement C4-A OS=Homo sapiens GN=C4A PE=4 SV=1
E9PHZ0	2	1	16.8862	0.631513	1.20447	Chronic Pancreatitis	Pancreas Cancer	Zinc finger protein 707 (Fragment) OS=Homo sapiens GN=ZNF707 PE=4 SV=1
H0YAC1	61	1	597.142	0.618217	1.11422	Pancreas Cancer	Chronic Pancreatitis	Plasma kallikrein (Fragment) OS=Homo sapiens GN=KLKB1 PE=1 SV=1
Q9UPV0;E9PI05;E9PLS8	5	1	27.1861	1	Infinity	Pancreas Cancer	Chronic Pancreatitis	Centrosomal protein of 164 kDa OS=Homo sapiens GN=CEP164 PE=1 SV=3
P00751	134	1	1196.42	1	Infinity	Pancreas Cancer	Chronic Pancreatitis	Complement factor B OS=Homo sapiens GN=CFB PE=1 SV=2
Q5FWF5;A0A0C4DH04	3	1	14.8971	1	Infinity	Pancreas Cancer	Chronic Pancreatitis	N-acetyltransferase ESCO1 OS=Homo sapiens GN=ESCO1 PE=1 SV=3
Q12894	1	1	5.2742	0.139625	1.44017	Pancreas Cancer	Chronic Pancreatitis	Interferon-related developmental regulator 2 OS=Homo sapiens GN=IFRD2 PE=1 SV=3
P00747;A6PVI2;Q5TEH5	111	76	922.828	0.12819	1.08799	Pancreas Cancer	Chronic Pancreatitis	Plasminogen OS=Homo sapiens GN=PLG PE=1 SV=2
E9PJZ5	1	1	6.1157	0.683487	5.09689	Pancreas Cancer	Chronic Pancreatitis	Glutamate receptor 4 (Fragment) OS=Homo sapiens GN=GRIA4 PE=1 SV=1
P38935;F5GX64	3	3	20.3118	0.0628028	1.22705	Pancreas Cancer	Chronic Pancreatitis	DNA-binding protein SMUBP-2 OS=Homo sapiens GN=IGHMBP2 PE=1 SV=3
A0A087WWY0	4	4	32.9291	0.602678	3.03669	Pancreas Cancer	Chronic Pancreatitis	Apolipoprotein(a) OS=Homo sapiens GN=LPA PE=1 SV=1
Q13445	2	2	9.2736	0.777775	1.24034	Pancreas Cancer	Chronic Pancreatitis	Transmembrane emp24 domain-containing protein 1 OS=Homo sapiens GN=TMED1 PE=1 SV=1
Q9BWJ5	2	1	19.811	0.767108	1.00427	Chronic Pancreatitis	Pancreas Cancer	Splicing factor 3B subunit 5 OS=Homo sapiens GN=SF3B5 PE=1 SV=1
M0R2L3	2	1	17.1232	0.499994	1.98109	Chronic Pancreatitis	Pancreas Cancer	Splicing factor, arginine/serine-rich 19 (Fragment) OS=Homo sapiens GN=SCAF1 PE=1 SV=1
Q86TZ5	1	1	5.5474	0.420468	1.72142	Pancreas Cancer	Chronic Pancreatitis	Epimerase family protein SDR39U1 OS=Homo sapiens GN=SDR39U1 PE=1 SV=1
F8VQQ3;Q9HB07	2	1	16.7868	0.367479	3.79328	Pancreas Cancer	Chronic Pancreatitis	UPF0160 protein MYG1, mitochondrial OS=Homo sapiens GN=C12orf10 PE=1 SV=1
Q9BX82	2	1	9.4315	0.0618073	1.90113	Pancreas Cancer	Chronic Pancreatitis	Zinc finger protein 471 OS=Homo sapiens GN=ZNF471 PE=2 SV=1
Q15345;A0A087WTU1;A0A0B4J2G4;A0A0C4DH00	3	3	12.6413	0.709264	1.05394	Chronic Pancreatitis	Pancreas Cancer	Leucine-rich repeat-containing protein 41 OS=Homo sapiens GN=LRRC41 PE=1 SV=3
F8VR75	3	1	19.1278	0.913996	1.28749	Chronic Pancreatitis	Pancreas Cancer	Cytochrome P450 4F12 OS=Homo sapiens GN=CYP4F12 PE=1 SV=1
Q9Y4C2	2	1	9.7403	0.984787	1.0486	Pancreas Cancer	Chronic Pancreatitis	TRPM8 channel-associated factor 1 OS=Homo sapiens GN=TCAF1 PE=1 SV=3
P18428	15	9	103.826	0.424511	1.02972	Pancreas Cancer	Chronic Pancreatitis	Lipopolysaccharide-binding protein OS=Homo sapiens GN=LBP PE=1 SV=3
I3L459;I3L2X8;I3L3W1;I3L4C0;I3L4H1;Q00169	2	2	15.5853	0.250694	1.45223	Pancreas Cancer	Chronic Pancreatitis	Phosphatidylinositol transfer protein alpha isoform (Fragment) OS=Homo sapiens GN=PITPNA PE=1 SV=1
O15120	2	1	17.2842	0.438063	1.85041	Chronic Pancreatitis	Pancreas Cancer	1-acyl-sn-glycerol-3-phosphate acyltransferase beta OS=Homo sapiens GN=AGPAT2 PE=1 SV=1
P38435	1	1	4.6229	0.924166	2.11863	Pancreas Cancer	Chronic Pancreatitis	Vitamin K-dependent gamma-carboxylase OS=Homo sapiens GN=GGCX PE=1 SV=2
Q8N8H1	1	1	12.1412	0.584229	1.22848	Chronic Pancreatitis	Pancreas Cancer	Putative protein ZNF321 OS=Homo sapiens GN=ZNF321P PE=5 SV=3
P15621;M0R160	4	1	38.2758	0.0372854	1.45969	Pancreas Cancer	Chronic Pancreatitis	Zinc finger protein 44 OS=Homo sapiens GN=ZNF44 PE=2 SV=3
M0R0Q9	28	1	246.676	0.864451	1.98416	Pancreas Cancer	Chronic Pancreatitis	Complement C3 (Fragment) OS=Homo sapiens GN=C3 PE=1 SV=1
I3L3R7	1	1	5.244	0.884449	76.8473	Pancreas Cancer	Chronic Pancreatitis	NEDD4-binding protein 1 (Fragment) OS=Homo sapiens GN=N4BP1 PE=1 SV=1
Q9BZ71	4	2	19.6641	0.334875	3.97296	Pancreas Cancer	Chronic Pancreatitis	Membrane-associated phosphatidylinositol transfer protein 3 OS=Homo sapiens GN=PITPNM3 PE=1 SV=2
Q3MIN7;A0A0A0MRX4;H3BN42	3	1	20.0488	1.44931e-05	1.53849	Pancreas Cancer	Chronic Pancreatitis	Ral guanine nucleotide dissociation stimulator-like 3 OS=Homo sapiens GN=RGL3 PE=1 SV=2
E9PPG9;B0QZ36;B0QZ37;E9PQ57;P78406	4	2	36.2247	0.404522	1.07649	Chronic Pancreatitis	Pancreas Cancer	mRNA export factor OS=Homo sapiens GN=RAE1 PE=1 SV=1
E9PPS7	1	1	12.1938	0.171809	3.15039	Pancreas Cancer	Chronic Pancreatitis	Zinc finger protein 707 (Fragment) OS=Homo sapiens GN=ZNF707 PE=4 SV=1
A0A087WW55;E7EQ64;H0Y8D1;P07477	3	2	24.5496	0.0286822	3.08311	Chronic Pancreatitis	Pancreas Cancer	Trypsin-1 OS=Homo sapiens GN=PRSS1 PE=1 SV=1
P00740	20	16	162.626	0.457655	1.05359	Chronic Pancreatitis	Pancreas Cancer	Coagulation factor IX OS=Homo sapiens GN=F9 PE=1 SV=2
Q96D03	2	1	11.4176	0.661435	1.51164	Pancreas Cancer	Chronic Pancreatitis	DNA damage-inducible transcript 4-like protein OS=Homo sapiens GN=DDIT4L PE=1 SV=1
P60893	1	1	3.9724	0.542622	1.33156	Pancreas Cancer	Chronic Pancreatitis	Probable G-protein coupled receptor 85 OS=Homo sapiens GN=GPR85 PE=2 SV=1
P02776;P10720	4	3	32.2075	0.086913	1.34555	Pancreas Cancer	Chronic Pancreatitis	Platelet factor 4 OS=Homo sapiens GN=PF4 PE=1 SV=2
Q6ZMP0	1	1	10.0684	0.102225	1.36995	Pancreas Cancer	Chronic Pancreatitis	Thrombospondin type-1 domain-containing protein 4 OS=Homo sapiens GN=THSD4 PE=2 SV=2
B6SEH8;B6SEH9	3	2	16.5943	0.154833	1.16453	Pancreas Cancer	Chronic Pancreatitis	Endogenous retrovirus group V member 1 Env polyprotein OS=Homo sapiens GN=ERVV-1 PE=2 SV=1
P13796	16	5	99.9771	0.546476	1.25352	Pancreas Cancer	Chronic Pancreatitis	Plastin-2 OS=Homo sapiens GN=LCP1 PE=1 SV=6
A6NIB9	3	1	20.6196	0.693756	1.0419	Chronic Pancreatitis	Pancreas Cancer	ADAMTS-like protein 1 OS=Homo sapiens GN=ADAMTSL1 PE=1 SV=1
Q96P53;A0A087WZX3	2	1	15.3693	0.600765	59.9142	Pancreas Cancer	Chronic Pancreatitis	WD repeat and FYVE domain-containing protein 2 OS=Homo sapiens GN=WDFY2 PE=2 SV=2
C9JSD7	1	1	6.1789	0.63304	1.0805	Pancreas Cancer	Chronic Pancreatitis	Protein MEMO1 (Fragment) OS=Homo sapiens GN=MEMO1 PE=4 SV=1
Q96PD7;S4R383;S4R3S3;S4R3Z3;S4R449	2	1	11.2518	0.745905	1.0247	Pancreas Cancer	Chronic Pancreatitis	Diacylglycerol O-acyltransferase 2 OS=Homo sapiens GN=DGAT2 PE=1 SV=2
G3V437	3	1	20.4467	0.598668	1.19719	Chronic Pancreatitis	Pancreas Cancer	Protein angel homolog 1 (Fragment) OS=Homo sapiens GN=ANGEL1 PE=1 SV=2
Q8N5T2	1	1	5.6471	0.81381	4.11788	Pancreas Cancer	Chronic Pancreatitis	TBC1 domain family member 19 OS=Homo sapiens GN=TBC1D19 PE=1 SV=2
P0C841	1	1	5.1233	0.592607	1.12467	Pancreas Cancer	Chronic Pancreatitis	Putative protein FAM66E OS=Homo sapiens GN=FAM66E PE=5 SV=1
P06727	104	70	849.285	0.603546	1.02378	Pancreas Cancer	Chronic Pancreatitis	Apolipoprotein A-IV OS=Homo sapiens GN=APOA4 PE=1 SV=3
Q15485	2	1	11.846	0.199827	1.05985	Chronic Pancreatitis	Pancreas Cancer	Ficolin-2 OS=Homo sapiens GN=FCN2 PE=1 SV=2
Q5SZP4	1	1	5.7888	0.348874	1.21993	Pancreas Cancer	Chronic Pancreatitis	Zinc finger protein 510 (Fragment) OS=Homo sapiens GN=ZNF510 PE=4 SV=1
Q8N6G6	3	1	18.8667	0.408474	1.23944	Pancreas Cancer	Chronic Pancreatitis	ADAMTS-like protein 1 OS=Homo sapiens GN=ADAMTSL1 PE=1 SV=4
M0R1G1	2	1	10.4091	0.319981	1.19972	Pancreas Cancer	Chronic Pancreatitis	Protein GPR108 (Fragment) OS=Homo sapiens GN=GPR108 PE=1 SV=1
Q9NUT2;C9JYI3	7	1	38.0233	0.505583	1.58247	Pancreas Cancer	Chronic Pancreatitis	ATP-binding cassette sub-family B member 8, mitochondrial OS=Homo sapiens GN=ABCB8 PE=1 SV=3
Q92696;H0YKP6;H0YLH3	4	2	20.3895	0.693756	1.40085	Pancreas Cancer	Chronic Pancreatitis	Geranylgeranyl transferase type-2 subunit alpha OS=Homo sapiens GN=RABGGTA PE=1 SV=2
Q9UKY4;H0YJQ7	2	2	10.5018	0.569931	1.36257	Chronic Pancreatitis	Pancreas Cancer	Protein O-mannosyl-transferase 2 OS=Homo sapiens GN=POMT2 PE=1 SV=2
P10253;I3L3L3	4	2	31.1674	0.689785	1.98546	Pancreas Cancer	Chronic Pancreatitis	Lysosomal alpha-glucosidase OS=Homo sapiens GN=GAA PE=1 SV=4
H0YMF8	1	1	5.4429	0.0935925	27.1915	Pancreas Cancer	Chronic Pancreatitis	Ammonium transporter Rh type C OS=Homo sapiens GN=RHCG PE=1 SV=1
Q9UQQ1;C9JFW8;C9JX16;E9PRC7	2	1	17.328	0.887399	1.47842	Pancreas Cancer	Chronic Pancreatitis	N-acetylated-alpha-linked acidic dipeptidase-like protein OS=Homo sapiens GN=NAALADL1 PE=1 SV=2
Q96LX7;F2Z395	6	3	39.8554	0.799233	1.03703	Chronic Pancreatitis	Pancreas Cancer	Coiled-coil domain-containing protein 17 OS=Homo sapiens GN=CCDC17 PE=1 SV=2
Q9BXJ8;A0A087WV11;A0A087X266	2	1	10.5175	0.243912	5.5676	Pancreas Cancer	Chronic Pancreatitis	Transmembrane protein 120A OS=Homo sapiens GN=TMEM120A PE=1 SV=1
A0A087WWI8;Q9H0I3	1	1	5.7231	0.253387	1.31504	Chronic Pancreatitis	Pancreas Cancer	Coiled-coil domain-containing protein 113 OS=Homo sapiens GN=CCDC113 PE=4 SV=1
Q15195	8	1	33.0723	0.658067	1.00987	Pancreas Cancer	Chronic Pancreatitis	Plasminogen-like protein A OS=Homo sapiens GN=PLGLA PE=2 SV=1
Q9UNZ2;F2Z2K0	3	1	14.7284	1	1.20254	Pancreas Cancer	Chronic Pancreatitis	NSFL1 cofactor p47 OS=Homo sapiens GN=NSFL1C PE=1 SV=2
Q7Z444	2	1	10.7874	0.00546186	2.45151	Pancreas Cancer	Chronic Pancreatitis	GTPase ERas OS=Homo sapiens GN=ERAS PE=2 SV=1
B4E1Z4;A0A0G2JH38;A0A0G2JHM4;A0A0G2JI59;A0A0G2JJ82;A0A0G2JJM0;A2ABG0;C9JRT3;C9JYQ5;F2Z3N2;F8WCJ9;H7C526	166	1	1520.98	0.247735	1.38782	Pancreas Cancer	Chronic Pancreatitis	Uncharacterized protein OS=Homo sapiens PE=1 SV=1
E9PIR4;E9PKP3;H0YD63;Q86YD3	1	1	12.6602	0.100747	1.0152	Pancreas Cancer	Chronic Pancreatitis	Transmembrane protein 25 (Fragment) OS=Homo sapiens GN=TMEM25 PE=1 SV=1
C9JVB6;Q7L0Y3	2	1	10.2315	0.940445	1.19726	Pancreas Cancer	Chronic Pancreatitis	Mitochondrial ribonuclease P protein 1 (Fragment) OS=Homo sapiens GN=TRMT10C PE=1 SV=1
O95153	2	1	10.7945	0.804507	1.47802	Pancreas Cancer	Chronic Pancreatitis	Peripheral-type benzodiazepine receptor-associated protein 1 OS=Homo sapiens GN=BZRAP1 PE=1 SV=2
D6RBR4	1	1	5.606	0.150791	1.15041	Pancreas Cancer	Chronic Pancreatitis	Arylsulfatase K OS=Homo sapiens GN=ARSK PE=1 SV=1
F5H4F1	3	1	17.0842	0.877246	1.8563	Pancreas Cancer	Chronic Pancreatitis	Cell cycle checkpoint control protein RAD9A (Fragment) OS=Homo sapiens GN=RAD9A PE=1 SV=1
Q9UJW3;A0A096LPK6;C9J0T5;H7C3F7	4	2	33.425	0.891924	1.74717	Pancreas Cancer	Chronic Pancreatitis	DNA (cytosine-5)-methyltransferase 3-like OS=Homo sapiens GN=DNMT3L PE=1 SV=3
H7BZS5	2	1	22.6386	0.0415343	1.22415	Pancreas Cancer	Chronic Pancreatitis	Izumo sperm-egg fusion protein 3 (Fragment) OS=Homo sapiens GN=IZUMO3 PE=4 SV=1
G3V2L6	1	1	5.5417	0.656749	3.93613	Pancreas Cancer	Chronic Pancreatitis	Protein arginine N-methyltransferase 5 (Fragment) OS=Homo sapiens GN=PRMT5 PE=1 SV=1
C9JE40;H0YNY1	4	2	21.175	0.268696	7.79277	Pancreas Cancer	Chronic Pancreatitis	Protein PAT1 homolog 2 OS=Homo sapiens GN=PATL2 PE=1 SV=1
J3KNX1;A0A087WZY6;A6NNW6	3	1	15.684	0.586821	1.06122	Pancreas Cancer	Chronic Pancreatitis	Enolase-like protein ENO4 OS=Homo sapiens GN=ENO4 PE=4 SV=2
O14939;I3L3I7	3	2	19.5187	0.187784	1.34546	Pancreas Cancer	Chronic Pancreatitis	Phospholipase D2 OS=Homo sapiens GN=PLD2 PE=1 SV=2
Q96MU6;A0A0A0MSW5	3	1	21.4133	0.608419	1.03536	Pancreas Cancer	Chronic Pancreatitis	Zinc finger protein 778 OS=Homo sapiens GN=ZNF778 PE=1 SV=3
Q7L2H7	1	1	5.5071	0.362555	1.00225	Pancreas Cancer	Chronic Pancreatitis	Eukaryotic translation initiation factor 3 subunit M OS=Homo sapiens GN=EIF3M PE=1 SV=1
E9PDE3;O14792	1	1	10.7918	0.623012	2.6142	Pancreas Cancer	Chronic Pancreatitis	Heparan sulfate glucosamine 3-O-sulfotransferase 1 (Fragment) OS=Homo sapiens GN=HS3ST1 PE=4 SV=5
Q96P26;C9J2C7;H7BZQ4	4	2	33.4658	0.787257	3.05275	Chronic Pancreatitis	Pancreas Cancer	Cytosolic 5'-nucleotidase 1B OS=Homo sapiens GN=NT5C1B PE=2 SV=2
Q8WVN8	1	1	5.6419	0.55939	2.12948	Pancreas Cancer	Chronic Pancreatitis	Ubiquitin-conjugating enzyme E2 Q2 OS=Homo sapiens GN=UBE2Q2 PE=1 SV=1
Q9BQ16;B4DG04;E7EMP8;E7ENM6	2	2	10.8314	0.274581	1.20095	Chronic Pancreatitis	Pancreas Cancer	Testican-3 OS=Homo sapiens GN=SPOCK3 PE=1 SV=2
Q9HAB3;F5H5Y1;Q9NWF4	3	1	16.2182	0.360681	1.81393	Pancreas Cancer	Chronic Pancreatitis	Solute carrier family 52, riboflavin transporter, member 2 OS=Homo sapiens GN=SLC52A2 PE=1 SV=1
Q9NPH3	4	1	33.3878	0.69244	1.36359	Pancreas Cancer	Chronic Pancreatitis	Interleukin-1 receptor accessory protein OS=Homo sapiens GN=IL1RAP PE=1 SV=2
J3KTB6	2	1	12.0362	0.568833	3.28181	Pancreas Cancer	Chronic Pancreatitis	Protein-methionine sulfoxide oxidase MICAL3 (Fragment) OS=Homo sapiens GN=MICAL3 PE=1 SV=1
Q7Z3E5;A0A087X1I8	1	1	5.088	0.935468	3.31116	Pancreas Cancer	Chronic Pancreatitis	LisH domain-containing protein ARMC9 OS=Homo sapiens GN=ARMC9 PE=1 SV=2
O75882	32	19	254.233	0.804622	1.00154	Pancreas Cancer	Chronic Pancreatitis	Attractin OS=Homo sapiens GN=ATRN PE=1 SV=2
Q8NCQ5	3	1	18.5402	0.574431	1.07901	Chronic Pancreatitis	Pancreas Cancer	F-box only protein 15 OS=Homo sapiens GN=FBXO15 PE=2 SV=2
Q15293;E9PP27	2	2	10.8844	0.0374459	2.88228	Pancreas Cancer	Chronic Pancreatitis	Reticulocalbin-1 OS=Homo sapiens GN=RCN1 PE=1 SV=1
K7ERI9;K7EJI9;K7EKP1;P02654	10	4	64.2111	0.947225	1.08898	Pancreas Cancer	Chronic Pancreatitis	Apolipoprotein C-I (Fragment) OS=Homo sapiens GN=APOC1 PE=1 SV=1
O60308	6	3	36.5906	0.886418	1.03186	Pancreas Cancer	Chronic Pancreatitis	Centrosomal protein of 104 kDa OS=Homo sapiens GN=CEP104 PE=1 SV=1
P02100;A8MUF7	3	1	14.5093	0.00774085	1.28272	Pancreas Cancer	Chronic Pancreatitis	Hemoglobin subunit epsilon OS=Homo sapiens GN=HBE1 PE=1 SV=2
Q7Z7L7	2	2	13.2022	0.886418	1.0373	Chronic Pancreatitis	Pancreas Cancer	Protein zer-1 homolog OS=Homo sapiens GN=ZER1 PE=1 SV=1
O00159;F5H6E2;I3L204	3	1	14.5585	0.584096	2.03585	Pancreas Cancer	Chronic Pancreatitis	Unconventional myosin-Ic OS=Homo sapiens GN=MYO1C PE=1 SV=4
P15144	8	3	67.1645	0.283923	1.46332	Pancreas Cancer	Chronic Pancreatitis	Aminopeptidase N OS=Homo sapiens GN=ANPEP PE=1 SV=4
Q8NET8	1	1	5.1847	0.957705	2.50369	Pancreas Cancer	Chronic Pancreatitis	Transient receptor potential cation channel subfamily V member 3 OS=Homo sapiens GN=TRPV3 PE=1 SV=2
P22223;J3QR60	4	1	31.6506	0.608419	1.09016	Pancreas Cancer	Chronic Pancreatitis	Cadherin-3 OS=Homo sapiens GN=CDH3 PE=1 SV=2
P11413	2	1	16.1132	0.40942	1.38502	Pancreas Cancer	Chronic Pancreatitis	Glucose-6-phosphate 1-dehydrogenase OS=Homo sapiens GN=G6PD PE=1 SV=4
A0A0G2JN06;P01859	11	2	130.362	0.396685	1.10551	Chronic Pancreatitis	Pancreas Cancer	Uncharacterized protein OS=Homo sapiens PE=4 SV=1
Q86TI2;M0QXI5	1	1	5.5168	0.678694	2.23307	Pancreas Cancer	Chronic Pancreatitis	Dipeptidyl peptidase 9 OS=Homo sapiens GN=DPP9 PE=1 SV=3
M0R1Q1	12	1	128.361	0.377487	1.15797	Pancreas Cancer	Chronic Pancreatitis	Complement C3 (Fragment) OS=Homo sapiens GN=C3 PE=1 SV=1
J3KSD2;J3KRI4;O43237	1	1	5.5102	0.893339	1.06604	Chronic Pancreatitis	Pancreas Cancer	Cytoplasmic dynein 1 light intermediate chain 2 (Fragment) OS=Homo sapiens GN=DYNC1LI2 PE=1 SV=1
P35503	1	1	10.3	0.0295	17.585	Pancreas Cancer	Chronic Pancreatitis	UDP-glucuronosyltransferase 1-3 OS=Homo sapiens GN=UGT1A3 PE=1 SV=1
F5H1N0;G3V1M6;J3KQJ3;Q9BRQ3	1	1	12.466	0.76042	1.33681	Chronic Pancreatitis	Pancreas Cancer	Nucleoside diphosphate-linked moiety X motif 22 (Fragment) OS=Homo sapiens GN=NUDT22 PE=1 SV=5
M0R144	1	1	5.7949	0.43998	4.07134	Pancreas Cancer	Chronic Pancreatitis	Neutral amino acid transporter B(0) (Fragment) OS=Homo sapiens GN=SLC1A5 PE=1 SV=1
A8MW19;A0A087WZ72;Q8WU66	3	1	27.6523	0.00710081	1.33824	Pancreas Cancer	Chronic Pancreatitis	Chromosome 21 open reading frame 29, isoform CRA_c OS=Homo sapiens GN=TSPEAR PE=4 SV=1
H0Y4F7	2	1	17.842	0.958214	1.25799	Pancreas Cancer	Chronic Pancreatitis	Presequence protease, mitochondrial (Fragment) OS=Homo sapiens GN=PITRM1 PE=1 SV=1
F8VVY9;F8VZZ6;F8W0P9	2	1	10.0501	0.638015	3.59806	Pancreas Cancer	Chronic Pancreatitis	Two pore calcium channel protein 1 (Fragment) OS=Homo sapiens GN=TPCN1 PE=1 SV=1
A0A087WV46;A0A087WVK8;C9JXA7;Q0VGL1	2	1	12.288	0.875423	1.2424	Pancreas Cancer	Chronic Pancreatitis	Ragulator complex protein LAMTOR4 OS=Homo sapiens GN=LAMTOR4 PE=1 SV=1
O15294;C9JZL3	9	6	60.1377	0.603546	1.09324	Pancreas Cancer	Chronic Pancreatitis	UDP-N-acetylglucosamine--peptide N-acetylglucosaminyltransferase 110 kDa subunit OS=Homo sapiens GN=OGT PE=1 SV=3
J3QS30	2	1	17.0244	0.990032	2.52333	Chronic Pancreatitis	Pancreas Cancer	Ubiquitin carboxyl-terminal hydrolase 22 (Fragment) OS=Homo sapiens GN=USP22 PE=1 SV=1
Q9UKN8	5	1	37.6605	0.95026	2.61919	Pancreas Cancer	Chronic Pancreatitis	General transcription factor 3C polypeptide 4 OS=Homo sapiens GN=GTF3C4 PE=1 SV=2
A0A075B796;A0A075B791;A0A075B7A7;A0A075B7B0;M0QXV4;M0QYL2;M0R0W9;M0R168;O75290;Q9Y6R6	2	2	16.0739	0.756484	1.31704	Pancreas Cancer	Chronic Pancreatitis	Zinc finger protein 780A OS=Homo sapiens GN=ZNF780A PE=4 SV=1
P04264;Q7Z794	39	22	329.609	0.831699	1.22997	Chronic Pancreatitis	Pancreas Cancer	Keratin, type II cytoskeletal 1 OS=Homo sapiens GN=KRT1 PE=1 SV=6
A6NHT5	1	1	6.2455	0.747151	1.1118	Pancreas Cancer	Chronic Pancreatitis	Homeobox protein HMX3 OS=Homo sapiens GN=HMX3 PE=3 SV=1
X6R4A7	2	1	11.5498	0.761566	1.67225	Pancreas Cancer	Chronic Pancreatitis	Zinc finger CCHC domain-containing protein 7 OS=Homo sapiens GN=ZCCHC7 PE=1 SV=1
K7EL27	1	1	5.5699	0.551129	1.10901	Pancreas Cancer	Chronic Pancreatitis	Glucosidase 2 subunit beta (Fragment) OS=Homo sapiens GN=PRKCSH PE=1 SV=1
P00748	11	8	97.8791	0.820842	1.08604	Pancreas Cancer	Chronic Pancreatitis	Coagulation factor XII OS=Homo sapiens GN=F12 PE=1 SV=3
A0A0A0MTF7;C9J6Y6;C9JRX0;C9K0U4;Q9UQR1	5	2	40.0245	0.474751	1.20645	Pancreas Cancer	Chronic Pancreatitis	Zinc finger protein 148 OS=Homo sapiens GN=ZNF148 PE=1 SV=1
O15360;H3BNS0;H3BS03;H3BSA3	13	4	72.9859	0.158957	1.20634	Pancreas Cancer	Chronic Pancreatitis	Fanconi anemia group A protein OS=Homo sapiens GN=FANCA PE=1 SV=2
J3KSK0	1	1	5.0101	0.974983	1.06848	Pancreas Cancer	Chronic Pancreatitis	Coiled-coil domain-containing protein 42A (Fragment) OS=Homo sapiens GN=CCDC42 PE=4 SV=1
Q9UPY3	6	2	36.1966	0.144877	1.22662	Pancreas Cancer	Chronic Pancreatitis	Endoribonuclease Dicer OS=Homo sapiens GN=DICER1 PE=1 SV=3
P55287	1	1	4.4151	0.822826	4.03923	Pancreas Cancer	Chronic Pancreatitis	Cadherin-11 OS=Homo sapiens GN=CDH11 PE=2 SV=2
Q8WXB4;F8VVX5;F8W1C8	5	2	35.611	0.683487	1.28098	Pancreas Cancer	Chronic Pancreatitis	Zinc finger protein 606 OS=Homo sapiens GN=ZNF606 PE=2 SV=1
Q16586	2	1	16.0287	0.887266	4.57823	Pancreas Cancer	Chronic Pancreatitis	Alpha-sarcoglycan OS=Homo sapiens GN=SGCA PE=1 SV=1
H0YJH6;P42226	2	1	11.0226	0.116267	1.28181	Pancreas Cancer	Chronic Pancreatitis	Signal transducer and activator of transcription 6 (Fragment) OS=Homo sapiens GN=STAT6 PE=1 SV=1
A0A087X232	45	1	425.698	0.217624	1.11272	Pancreas Cancer	Chronic Pancreatitis	Complement C1s subcomponent OS=Homo sapiens GN=C1S PE=1 SV=1
G3V2R9;Q8N8N7	1	1	12.9138	0.536964	2.50883	Pancreas Cancer	Chronic Pancreatitis	Prostaglandin reductase 2 OS=Homo sapiens GN=PTGR2 PE=1 SV=1
F8W7U8;P49959	2	1	14.5642	0.233121	1.22301	Pancreas Cancer	Chronic Pancreatitis	Double-strand break repair protein MRE11A OS=Homo sapiens GN=MRE11A PE=1 SV=1
Q70SY1	4	1	25.4837	0.085571	1.65078	Pancreas Cancer	Chronic Pancreatitis	Cyclic AMP-responsive element-binding protein 3-like protein 2 OS=Homo sapiens GN=CREB3L2 PE=1 SV=3
P22303;C9J2S3;C9JZL6;F8WAR7;F8WD68	5	2	25.6162	0.730126	1.27182	Pancreas Cancer	Chronic Pancreatitis	Acetylcholinesterase OS=Homo sapiens GN=ACHE PE=1 SV=1
