# Supplementary material for: Comparative proteomic profiling of the serum differentiates pancreatic cancer from chronic pancreatitis
Source: Cancer Med. 2017 Jun 1;6(7):1738–51. doi: 10.1002/cam4.1107 (PMC5504330; doi:10.1002/cam4.1107)
Supplement: Supplementary file 4 — Table S3. Proteins included in OPLS‐DA modeling post‐filtering based on two unique peptides and confidence score of more than 4.5. [file CAM4-6-1738-s004.xlsx]

## Sheet: Supplementary Table S3
Supplementary Table S3: Proteins inlcuded in OPLS-DA modeling post-filtering based on 2 unique peptides and confidence score of more than 4.5.
Alpha-1B-glycoprotein OS=Homo sapiens GN=A1BG PE=1 SV=4
Prothrombin OS=Homo sapiens GN=F2 PE=1 SV=2
Protein AMBP OS=Homo sapiens GN=AMBP PE=1 SV=1
Inter-alpha-trypsin inhibitor heavy chain H2 OS=Homo sapiens GN=ITIH2 PE=1 SV=2
V-type proton ATPase subunit B, kidney isoform OS=Homo sapiens GN=ATP6V1B1 PE=1 SV=3
Hemopexin OS=Homo sapiens GN=HPX PE=1 SV=2
Pigment epithelium-derived factor OS=Homo sapiens GN=SERPINF1 PE=1 SV=4
Hepatocyte growth factor-like protein OS=Homo sapiens GN=MST1 PE=1 SV=2
Inter-alpha-trypsin inhibitor heavy chain H1 OS=Homo sapiens GN=ITIH1 PE=1 SV=3
Serum amyloid P-component OS=Homo sapiens GN=APCS PE=1 SV=2
Complement C3 OS=Homo sapiens GN=C3 PE=1 SV=2
Acylglycerol kinase, mitochondrial OS=Homo sapiens GN=AGK PE=1 SV=1
Inter-alpha-trypsin inhibitor heavy chain H3 OS=Homo sapiens GN=ITIH3 PE=1 SV=2
Leucine-rich repeat-containing protein 9 OS=Homo sapiens GN=LRRC9 PE=2 SV=2
Complement factor I OS=Homo sapiens GN=CFI PE=1 SV=2
Beta-2-glycoprotein 1 OS=Homo sapiens GN=APOH PE=1 SV=3
Plasma protease C1 inhibitor OS=Homo sapiens GN=SERPING1 PE=1 SV=2
Afamin OS=Homo sapiens GN=AFM PE=1 SV=1
Ceruloplasmin OS=Homo sapiens GN=CP PE=1 SV=1
Lipoxygenase homology domain-containing protein 1 OS=Homo sapiens GN=LOXHD1 PE=2 SV=3
Leucine-rich repeat and coiled-coil domain-containing protein 1 OS=Homo sapiens GN=LRRCC1 PE=1 SV=2
Corticosteroid-binding globulin OS=Homo sapiens GN=SERPINA6 PE=1 SV=1
Kininogen-1 OS=Homo sapiens GN=KNG1 PE=1 SV=2
Inter-alpha-trypsin inhibitor heavy chain H4 OS=Homo sapiens GN=ITIH4 PE=1 SV=4
Complement component C8 beta chain OS=Homo sapiens GN=C8B PE=1 SV=3
Alpha-2-antiplasmin OS=Homo sapiens GN=SERPINF2 PE=1 SV=3
Protocadherin alpha-13 OS=Homo sapiens GN=PCDHA13 PE=2 SV=1
Complement C5 OS=Homo sapiens GN=C5 PE=1 SV=4
Vitronectin OS=Homo sapiens GN=VTN PE=1 SV=1
Myosin light chain 5 OS=Homo sapiens GN=MYL5 PE=2 SV=1
Liprin-alpha-3 OS=Homo sapiens GN=PPFIA3 PE=1 SV=3
Carboxypeptidase N catalytic chain OS=Homo sapiens GN=CPN1 PE=1 SV=1
Complement component C8 alpha chain OS=Homo sapiens GN=C8A PE=1 SV=2
Carboxypeptidase B2 OS=Homo sapiens GN=CPB2 PE=1 SV=2
Clusterin OS=Homo sapiens GN=CLU PE=1 SV=1
N-acetylmuramoyl-L-alanine amidase OS=Homo sapiens GN=PGLYRP2 PE=1 SV=1
Antithrombin-III OS=Homo sapiens GN=SERPINC1 PE=1 SV=1
Complement component C9 OS=Homo sapiens GN=C9 PE=1 SV=2
Trypsin-2 OS=Homo sapiens GN=PRSS2 PE=1 SV=1
Carboxypeptidase N subunit 2 OS=Homo sapiens GN=CPN2 PE=1 SV=3
Ubiquitin carboxyl-terminal hydrolase 48 OS=Homo sapiens GN=USP48 PE=1 SV=1
Complement component C8 gamma chain OS=Homo sapiens GN=C8G PE=1 SV=3
Leucine carboxyl methyltransferase 1 (Fragment) OS=Homo sapiens GN=LCMT1 PE=1 SV=1
Transmembrane emp24 domain-containing protein 1 OS=Homo sapiens GN=TMED1 PE=1 SV=1
SAFB-like transcription modulator (Fragment) OS=Homo sapiens GN=SLTM PE=1 SV=1
F-BAR domain only protein 2 OS=Homo sapiens GN=FCHO2 PE=1 SV=2
Calcium channel flower homolog OS=Homo sapiens GN=CACFD1 PE=1 SV=1
Nascent polypeptide-associated complex subunit alpha OS=Homo sapiens GN=NACA PE=4 SV=1
Carboxypeptidase B OS=Homo sapiens GN=CPB1 PE=1 SV=4
Lateral signaling target protein 2 homolog OS=Homo sapiens GN=ZFYVE28 PE=1 SV=3
Protein O-mannosyl-transferase 2 OS=Homo sapiens GN=POMT2 PE=1 SV=2
Protein IGLV1-44 (Fragment) OS=Homo sapiens GN=IGLV1-44 PE=4 SV=1
DNA replication ATP-dependent helicase/nuclease DNA2 OS=Homo sapiens GN=DNA2 PE=1 SV=3
MDS1 and EVI1 complex locus protein EVI1 OS=Homo sapiens GN=MECOM PE=1 SV=1
Testican-3 OS=Homo sapiens GN=SPOCK3 PE=1 SV=2
Reticulocalbin-1 OS=Homo sapiens GN=RCN1 PE=1 SV=1
40S ribosomal protein SA OS=Homo sapiens GN=RPSA PE=4 SV=1
V-type proton ATPase subunit E 1 (Fragment) OS=Homo sapiens GN=ATP6V1E1 PE=1 SV=1
Kinesin-like protein KIF20A OS=Homo sapiens GN=KIF20A PE=1 SV=1
Leucine-rich repeat-containing protein 41 OS=Homo sapiens GN=LRRC41 PE=1 SV=3
Eukaryotic translation initiation factor 3 subunit L OS=Homo sapiens GN=EIF3L PE=1 SV=1
Protein zer-1 homolog OS=Homo sapiens GN=ZER1 PE=1 SV=1
Mesoderm induction early response protein 3 OS=Homo sapiens GN=MIER3 PE=1 SV=2
Protein SIX6OS1 OS=Homo sapiens GN=SIX6OS1 PE=2 SV=2
Condensin complex subunit 1 OS=Homo sapiens GN=NCAPD2 PE=1 SV=3
Tryptophan 2,3-dioxygenase OS=Homo sapiens GN=TDO2 PE=1 SV=1
Phosphatidylinositol transfer protein alpha isoform (Fragment) OS=Homo sapiens GN=PITPNA PE=1 SV=1
Microtubule-associated serine/threonine-protein kinase 1 OS=Homo sapiens GN=MAST1 PE=1 SV=2
Uncharacterized protein OS=Homo sapiens GN=MGC35212 PE=4 SV=1
Glutamate receptor 2 OS=Homo sapiens GN=GRIA2 PE=1 SV=3
Adenylosuccinate lyase OS=Homo sapiens GN=ADSL PE=1 SV=1
Zinc finger protein 780A OS=Homo sapiens GN=ZNF780A PE=4 SV=1
E3 ubiquitin-protein ligase CHFR OS=Homo sapiens GN=CHFR PE=1 SV=2
WD repeat-containing protein 47 OS=Homo sapiens GN=WDR47 PE=1 SV=1
Catenin beta-1 (Fragment) OS=Homo sapiens GN=CTNNB1 PE=4 SV=1
T-cell leukemia/lymphoma protein 1B OS=Homo sapiens GN=TCL1B PE=1 SV=1
Endogenous retrovirus group V member 1 Env polyprotein OS=Homo sapiens GN=ERVV-1 PE=2 SV=1
Sperm surface protein Sp17 OS=Homo sapiens GN=SPA17 PE=1 SV=1
Scm-like with four MBT domains protein 1 OS=Homo sapiens GN=SFMBT1 PE=1 SV=2
Intercellular adhesion molecule 2 (Fragment) OS=Homo sapiens GN=ICAM2 PE=1 SV=1
Calcium-binding protein 5 OS=Homo sapiens GN=CABP5 PE=1 SV=1
Septin-4 OS=Homo sapiens GN=SEPT4 PE=1 SV=1
[Pyruvate dehydrogenase (acetyl-transferring)] kinase isozyme 2, mitochondrial (Fragment) OS=Homo sapiens GN=PDK2 PE=1 SV=1
Pantetheinase OS=Homo sapiens GN=VNN1 PE=1 SV=2
Pregnancy-specific beta-1-glycoprotein 3 OS=Homo sapiens GN=PSG3 PE=2 SV=2
Probable dolichyl pyrophosphate Glc1Man9GlcNAc2 alpha-1,3-glucosyltransferase OS=Homo sapiens GN=ALG8 PE=1 SV=2
Phospholipase D2 OS=Homo sapiens GN=PLD2 PE=1 SV=2
Membrane-associated phosphatidylinositol transfer protein 3 OS=Homo sapiens GN=PITPNM3 PE=1 SV=2
DNA-binding protein SMUBP-2 OS=Homo sapiens GN=IGHMBP2 PE=1 SV=3
Geranylgeranyl transferase type-2 subunit alpha OS=Homo sapiens GN=RABGGTA PE=1 SV=2
Ankyrin repeat domain-containing protein 26 OS=Homo sapiens GN=ANKRD26 PE=1 SV=3
Gamma-tubulin complex component 4 OS=Homo sapiens GN=TUBGCP4 PE=1 SV=1
Zinc finger protein GLI2 OS=Homo sapiens GN=GLI2 PE=1 SV=4
Serine/threonine-protein kinase 4 OS=Homo sapiens GN=STK4 PE=1 SV=2
Protein PAT1 homolog 2 OS=Homo sapiens GN=PATL2 PE=1 SV=1
SH3 domain and tetratricopeptide repeat-containing protein 1 OS=Homo sapiens GN=SH3TC1 PE=1 SV=3
Vitamin K-dependent protein Z OS=Homo sapiens GN=PROZ PE=1 SV=2
Puratrophin-1 OS=Homo sapiens GN=PLEKHG4 PE=1 SV=1
Small G protein signaling modulator 2 OS=Homo sapiens GN=SGSM2 PE=1 SV=4
Vitamin K-dependent protein C OS=Homo sapiens GN=PROC PE=1 SV=1
Signal transducer and activator of transcription 3 OS=Homo sapiens GN=STAT3 PE=1 SV=2
Beta-hexosaminidase subunit beta OS=Homo sapiens GN=HEXB PE=1 SV=3
Thioredoxin reductase 2, mitochondrial OS=Homo sapiens GN=TXNRD2 PE=1 SV=3
Matrix metalloproteinase-17 OS=Homo sapiens GN=MMP17 PE=1 SV=4
Extracellular superoxide dismutase [Cu-Zn] OS=Homo sapiens GN=SOD3 PE=1 SV=2
UPF0769 protein C21orf59 OS=Homo sapiens GN=C21orf59 PE=1 SV=1
Trypsin-1 OS=Homo sapiens GN=PRSS1 PE=1 SV=1
Regulator of G-protein-signaling protein-like OS=Homo sapiens GN=RGSL1 PE=4 SV=1
Pyruvate dehydrogenase E1 component subunit alpha, somatic form, mitochondrial OS=Homo sapiens GN=PDHA1 PE=1 SV=3
Fasciculation and elongation protein zeta-2 OS=Homo sapiens GN=FEZ2 PE=1 SV=2
Ubiquitin carboxyl-terminal hydrolase 10 OS=Homo sapiens GN=USP10 PE=1 SV=2
Cerebral cavernous malformations 2 protein-like OS=Homo sapiens GN=CCM2L PE=2 SV=3
Replication factor C subunit 1 OS=Homo sapiens GN=RFC1 PE=1 SV=4
Cathepsin D OS=Homo sapiens GN=CTSD PE=1 SV=1
Acetylcholinesterase OS=Homo sapiens GN=ACHE PE=1 SV=1
Protein CBFA2T1 OS=Homo sapiens GN=RUNX1T1 PE=1 SV=2
Putative hydroxypyruvate isomerase (Fragment) OS=Homo sapiens GN=HYI PE=1 SV=1
Methylmalonic aciduria type A protein, mitochondrial OS=Homo sapiens GN=MMAA PE=1 SV=1
HLA class II histocompatibility antigen, DO alpha chain OS=Homo sapiens GN=HLA-DOA PE=1 SV=1
Protein JCHAIN (Fragment) OS=Homo sapiens GN=JCHAIN PE=1 SV=5
ER membrane protein complex subunit 1 OS=Homo sapiens GN=EMC1 PE=1 SV=1
Beta,beta-carotene 9',10'-oxygenase OS=Homo sapiens GN=BCO2 PE=1 SV=5
Coagulation factor XIII A chain OS=Homo sapiens GN=F13A1 PE=1 SV=4
Vezatin OS=Homo sapiens GN=VEZT PE=1 SV=3
GRAM domain-containing protein 1C OS=Homo sapiens GN=GRAMD1C PE=1 SV=2
Bile salt export pump (Fragment) OS=Homo sapiens GN=ABCB11 PE=1 SV=1
Annexin A1 OS=Homo sapiens GN=ANXA1 PE=1 SV=2
Ubiquitin carboxyl-terminal hydrolase 35 OS=Homo sapiens GN=USP35 PE=1 SV=3
EH domain-binding protein 1 OS=Homo sapiens GN=EHBP1 PE=1 SV=3
Beta-actin-like protein 2 OS=Homo sapiens GN=ACTBL2 PE=1 SV=2
Cytochrome P450 2E1 OS=Homo sapiens GN=CYP2E1 PE=1 SV=1
SURP and G-patch domain-containing protein 2 (Fragment) OS=Homo sapiens GN=SUGP2 PE=1 SV=1
Lysosomal alpha-glucosidase OS=Homo sapiens GN=GAA PE=1 SV=4
Zinc finger protein 419 OS=Homo sapiens GN=ZNF419 PE=1 SV=2
1-phosphatidylinositol 4,5-bisphosphate phosphodiesterase delta-4 OS=Homo sapiens GN=PLCD4 PE=2 SV=1
Cytosolic carboxypeptidase 2 OS=Homo sapiens GN=AGBL2 PE=1 SV=2
Semaphorin-3A OS=Homo sapiens GN=SEMA3A PE=1 SV=1
Platelet factor 4 OS=Homo sapiens GN=PF4 PE=1 SV=2
Schlafen family member 13 OS=Homo sapiens GN=SLFN13 PE=2 SV=1
Apolipoprotein(a) OS=Homo sapiens GN=LPA PE=1 SV=1
Prenylcysteine oxidase 1 OS=Homo sapiens GN=PCYOX1 PE=1 SV=3
Polypeptide N-acetylgalactosaminyltransferase 15 OS=Homo sapiens GN=GALNT15 PE=2 SV=2
DNA (cytosine-5)-methyltransferase 3-like OS=Homo sapiens GN=DNMT3L PE=1 SV=3
Cytosolic 5'-nucleotidase 1B OS=Homo sapiens GN=NT5C1B PE=2 SV=2
t-SNARE domain-containing protein 1 OS=Homo sapiens GN=TSNARE1 PE=2 SV=2
Putative deoxyribonuclease TATDN2 OS=Homo sapiens GN=TATDN2 PE=2 SV=2
Lipoprotein lipase OS=Homo sapiens GN=LPL PE=1 SV=1
Keratin, type II cytoskeletal 2 epidermal OS=Homo sapiens GN=KRT2 PE=1 SV=2
Zinc finger protein 606 OS=Homo sapiens GN=ZNF606 PE=2 SV=1
Acyl-CoA synthetase family member 4 OS=Homo sapiens GN=AASDH PE=1 SV=3
Endoribonuclease Dicer OS=Homo sapiens GN=DICER1 PE=1 SV=3
mRNA export factor OS=Homo sapiens GN=RAE1 PE=1 SV=1
Centrosomal protein of 104 kDa OS=Homo sapiens GN=CEP104 PE=1 SV=1
THO complex subunit 3 OS=Homo sapiens GN=THOC3 PE=1 SV=1
Probable E3 ubiquitin-protein ligase HERC4 OS=Homo sapiens GN=HERC4 PE=1 SV=1
Pancreatic triacylglycerol lipase OS=Homo sapiens GN=PNLIP PE=1 SV=1
Neural cell adhesion molecule L1 OS=Homo sapiens GN=L1CAM PE=1 SV=2
Probable ATP-dependent RNA helicase DDX60-like OS=Homo sapiens GN=DDX60L PE=2 SV=2
Ankyrin repeat and LEM domain-containing protein 2 OS=Homo sapiens GN=ANKLE2 PE=1 SV=4
Coiled-coil domain-containing protein 17 OS=Homo sapiens GN=CCDC17 PE=1 SV=2
Ectonucleotide pyrophosphatase/phosphodiesterase family member 2 OS=Homo sapiens GN=ENPP2 PE=1 SV=3
Zinc finger protein 148 OS=Homo sapiens GN=ZNF148 PE=1 SV=1
HAUS augmin-like complex subunit 6 OS=Homo sapiens GN=HAUS6 PE=1 SV=2
Phospholipid transfer protein OS=Homo sapiens GN=PLTP PE=1 SV=1
Complement factor H-related protein 5 OS=Homo sapiens GN=CFHR5 PE=1 SV=1
Extracellular matrix protein 1 OS=Homo sapiens GN=ECM1 PE=1 SV=2
Serine-protein kinase ATM (Fragment) OS=Homo sapiens GN=ATM PE=1 SV=1
CD5 antigen-like OS=Homo sapiens GN=CD5L PE=1 SV=1
D4 zinc and double PHD fingers family 1 variant 4 OS=Homo sapiens GN=DPF1 PE=1 SV=1
Complement factor D OS=Homo sapiens GN=CFD PE=1 SV=5
Diphosphomevalonate decarboxylase OS=Homo sapiens GN=MVD PE=1 SV=1
Coiled-coil domain-containing protein 110 OS=Homo sapiens GN=CCDC110 PE=1 SV=1
Mannose-binding protein C OS=Homo sapiens GN=MBL2 PE=1 SV=2
Probable serine carboxypeptidase CPVL OS=Homo sapiens GN=CPVL PE=1 SV=2
ATP-dependent RNA helicase DHX29 OS=Homo sapiens GN=DHX29 PE=1 SV=2
C-reactive protein OS=Homo sapiens GN=CRP PE=1 SV=1
Glycine N-acyltransferase-like protein 1 OS=Homo sapiens GN=GLYATL1 PE=1 SV=1
Indoleamine 2,3-dioxygenase 1 OS=Homo sapiens GN=IDO1 PE=1 SV=1
Complement C1q subcomponent subunit A OS=Homo sapiens GN=C1QA PE=1 SV=2
RAB6A-GEF complex partner protein 1 OS=Homo sapiens GN=RIC1 PE=1 SV=2
Insulin-like growth factor-binding protein 3 OS=Homo sapiens GN=IGFBP3 PE=1 SV=2
Kelch-like protein 24 OS=Homo sapiens GN=KLHL24 PE=2 SV=1
Zinc finger protein basonuclin-2 OS=Homo sapiens GN=BNC2 PE=1 SV=1
Platelet glycoprotein V OS=Homo sapiens GN=GP5 PE=1 SV=1
Beta-2-microglobulin OS=Homo sapiens GN=B2M PE=1 SV=1
Pancreatic alpha-amylase OS=Homo sapiens GN=AMY2A PE=1 SV=2
UDP-N-acetylglucosamine--peptide N-acetylglucosaminyltransferase 110 kDa subunit OS=Homo sapiens GN=OGT PE=1 SV=3
Kanadaptin OS=Homo sapiens GN=SLC4A1AP PE=1 SV=1
Transitional endoplasmic reticulum ATPase OS=Homo sapiens GN=VCP PE=1 SV=4
Apolipoprotein C-I (Fragment) OS=Homo sapiens GN=APOC1 PE=1 SV=1
Apolipoprotein C-IV OS=Homo sapiens GN=APOC4 PE=1 SV=1
A disintegrin and metalloproteinase with thrombospondin motifs 13 OS=Homo sapiens GN=ADAMTS13 PE=1 SV=1
Aminopeptidase N OS=Homo sapiens GN=ANPEP PE=1 SV=4
EGF-containing fibulin-like extracellular matrix protein 1 OS=Homo sapiens GN=EFEMP1 PE=1 SV=2
Protein KASH5 OS=Homo sapiens GN=CCDC155 PE=1 SV=2
Mannan-binding lectin serine protease 1 OS=Homo sapiens GN=MASP1 PE=1 SV=3
Fetuin-B OS=Homo sapiens GN=FETUB PE=1 SV=1
HEAT repeat-containing protein 6 OS=Homo sapiens GN=HEATR6 PE=1 SV=1
Fanconi anemia group A protein OS=Homo sapiens GN=FANCA PE=1 SV=2
Sperm flagellar protein 2 OS=Homo sapiens GN=SPEF2 PE=1 SV=2
Coagulation factor XI OS=Homo sapiens GN=F11 PE=1 SV=1
C4b-binding protein beta chain OS=Homo sapiens GN=C4BPB PE=1 SV=1
Carbonic anhydrase 1 OS=Homo sapiens GN=CA1 PE=1 SV=2
Galectin-3-binding protein OS=Homo sapiens GN=LGALS3BP PE=1 SV=1
Complement C1q subcomponent subunit C OS=Homo sapiens GN=C1QC PE=1 SV=3
Zinc finger CCCH domain-containing protein 7A OS=Homo sapiens GN=ZC3H7A PE=1 SV=1
WASH complex subunit 7 OS=Homo sapiens GN=KIAA1033 PE=1 SV=2
Platelet basic protein OS=Homo sapiens GN=PPBP PE=1 SV=3
Apolipoprotein M OS=Homo sapiens GN=APOM PE=1 SV=2
POTE ankyrin domain family member E OS=Homo sapiens GN=POTEE PE=1 SV=3
Phosphatidylcholine-sterol acyltransferase OS=Homo sapiens GN=LCAT PE=1 SV=1
Coagulation factor XII OS=Homo sapiens GN=F12 PE=1 SV=3
Serum amyloid A-1 protein OS=Homo sapiens GN=SAA1 PE=1 SV=1
Plastin-2 OS=Homo sapiens GN=LCP1 PE=1 SV=6
Importin-8 OS=Homo sapiens GN=IPO8 PE=1 SV=2
Apolipoprotein F OS=Homo sapiens GN=APOF PE=1 SV=2
Lipopolysaccharide-binding protein OS=Homo sapiens GN=LBP PE=1 SV=3
Serum amyloid A-2 protein OS=Homo sapiens GN=SAA2 PE=1 SV=1
Complement C1r subcomponent-like protein OS=Homo sapiens GN=C1RL PE=1 SV=2
Hemoglobin subunit alpha OS=Homo sapiens GN=HBA1 PE=1 SV=2
Complement factor H-related protein 2 OS=Homo sapiens GN=CFHR2 PE=1 SV=1
Protein APOC4-APOC2 OS=Homo sapiens GN=APOC4-APOC2 PE=4 SV=1
Transforming growth factor-beta-induced protein ig-h3 OS=Homo sapiens GN=TGFBI PE=1 SV=1
Monocyte differentiation antigen CD14 OS=Homo sapiens GN=CD14 PE=1 SV=2
Actin, cytoplasmic 1 OS=Homo sapiens GN=ACTB PE=1 SV=1
Properdin OS=Homo sapiens GN=CFP PE=1 SV=2
Plasma serine protease inhibitor OS=Homo sapiens GN=SERPINA5 PE=1 SV=3
Uncharacterized protein OS=Homo sapiens PE=4 SV=1
Ig kappa chain C region OS=Homo sapiens GN=IGKC PE=1 SV=1
Cholinesterase OS=Homo sapiens GN=BCHE PE=1 SV=1
Phosphatidylinositol-glycan-specific phospholipase D OS=Homo sapiens GN=GPLD1 PE=1 SV=3
Immunoglobulin lambda-like polypeptide 5 OS=Homo sapiens GN=IGLL5 PE=2 SV=2
Fetuin-B OS=Homo sapiens GN=FETUB PE=1 SV=2
Biotinidase OS=Homo sapiens GN=BTD PE=1 SV=2
Keratin, type I cytoskeletal 10 OS=Homo sapiens GN=KRT10 PE=1 SV=6
Apolipoprotein L1 OS=Homo sapiens GN=APOL1 PE=1 SV=5
Coagulation factor IX OS=Homo sapiens GN=F9 PE=1 SV=2
Sodium/potassium-transporting ATPase subunit alpha-1 OS=Homo sapiens GN=ATP1A1 PE=1 SV=1
Sex hormone-binding globulin OS=Homo sapiens GN=SHBG PE=1 SV=2
Ficolin-3 OS=Homo sapiens GN=FCN3 PE=1 SV=2
Hyaluronan-binding protein 2 OS=Homo sapiens GN=HABP2 PE=1 SV=1
Hemoglobin subunit beta OS=Homo sapiens GN=HBB PE=1 SV=2
Apolipoprotein D OS=Homo sapiens GN=APOD PE=1 SV=1
Glutathione peroxidase 3 OS=Homo sapiens GN=GPX3 PE=1 SV=2
Complement C1q subcomponent subunit B OS=Homo sapiens GN=C1QB PE=1 SV=3
Complement factor H-related protein 1 OS=Homo sapiens GN=CFHR1 PE=1 SV=2
Fibronectin (Fragment) OS=Homo sapiens GN=FN1 PE=1 SV=1
Apolipoprotein C-III OS=Homo sapiens GN=APOC3 PE=1 SV=1
Protein Z-dependent protease inhibitor OS=Homo sapiens GN=SERPINA10 PE=1 SV=1
Hepatocyte growth factor activator OS=Homo sapiens GN=HGFAC PE=1 SV=1
Coagulation factor X OS=Homo sapiens GN=F10 PE=1 SV=2
Keratin, type I cytoskeletal 9 OS=Homo sapiens GN=KRT9 PE=1 SV=3
Beta-Ala-His dipeptidase OS=Homo sapiens GN=CNDP1 PE=1 SV=2
Retinol-binding protein 4 OS=Homo sapiens GN=RBP4 PE=1 SV=3
Lumican OS=Homo sapiens GN=LUM PE=1 SV=2
Beta-Ala-His dipeptidase OS=Homo sapiens GN=CNDP1 PE=1 SV=4
Uncharacterized protein OS=Homo sapiens PE=4 SV=1
Attractin OS=Homo sapiens GN=ATRN PE=1 SV=2
Tetranectin OS=Homo sapiens GN=CLEC3B PE=1 SV=3
Zinc-alpha-2-glycoprotein OS=Homo sapiens GN=AZGP1 PE=1 SV=2
Thyroxine-binding globulin OS=Homo sapiens GN=SERPINA7 PE=1 SV=2
Transthyretin OS=Homo sapiens GN=TTR PE=1 SV=1
Insulin-like growth factor-binding protein complex acid labile subunit OS=Homo sapiens GN=IGFALS PE=1 SV=1
Kallistatin OS=Homo sapiens GN=SERPINA4 PE=1 SV=3
Histidine-rich glycoprotein OS=Homo sapiens GN=HRG PE=1 SV=1
Serum paraoxonase/arylesterase 1 OS=Homo sapiens GN=PON1 PE=1 SV=3
Keratin, type II cytoskeletal 1 OS=Homo sapiens GN=KRT1 PE=1 SV=6
Leucine-rich alpha-2-glycoprotein OS=Homo sapiens GN=LRG1 PE=1 SV=2
Thrombospondin-1 OS=Homo sapiens GN=THBS1 PE=1 SV=2
Vitamin K-dependent protein S OS=Homo sapiens GN=PROS1 PE=1 SV=1
Complement C1r subcomponent OS=Homo sapiens GN=C1R PE=1 SV=2
C4b-binding protein alpha chain OS=Homo sapiens GN=C4BPA PE=1 SV=2
Angiotensinogen OS=Homo sapiens GN=AGT PE=1 SV=1
Complement component C6 OS=Homo sapiens GN=C6 PE=1 SV=3
Apolipoprotein E OS=Homo sapiens GN=APOE PE=1 SV=1
Complement factor H OS=Homo sapiens GN=CFH PE=1 SV=1
Alpha-2-HS-glycoprotein OS=Homo sapiens GN=AHSG PE=1 SV=1
Pregnancy zone protein OS=Homo sapiens GN=PZP PE=1 SV=4
Complement component C7 OS=Homo sapiens GN=C7 PE=1 SV=2
Heparin cofactor 2 OS=Homo sapiens GN=SERPIND1 PE=1 SV=3
Plasma kallikrein OS=Homo sapiens GN=KLKB1 PE=1 SV=1
Complement factor B (Fragment) OS=Homo sapiens GN=CFB PE=1 SV=1
Gelsolin OS=Homo sapiens GN=GSN PE=1 SV=1
Apolipoprotein A-IV OS=Homo sapiens GN=APOA4 PE=1 SV=3
Plasminogen OS=Homo sapiens GN=PLG PE=1 SV=2
Alpha-1-antichymotrypsin OS=Homo sapiens GN=SERPINA3 PE=1 SV=2
Vitamin D-binding protein OS=Homo sapiens GN=GC PE=1 SV=1
Vitamin D-binding protein OS=Homo sapiens GN=GC PE=1 SV=1
Complement factor H OS=Homo sapiens GN=CFH PE=1 SV=4
Apolipoprotein B-100 OS=Homo sapiens GN=APOB PE=1 SV=2
Complement C4-B OS=Homo sapiens GN=C4B PE=1 SV=2
